# Supplementary material for: Effect of Peroxyl Radical-Induced Oxidation on Functional and Structural Characteristics of Walnut Protein Isolates Revealed by High-Resolution Mass Spectrometry
Source: Foods. 2022 Jan 28;11(3):385. doi: 10.3390/foods11030385 (PMC8834345; doi:10.3390/foods11030385)
Supplement: Supplementary file 1 [file foods-11-00385-s001.zip]

Archive with 3 entries (3 files):
- Table S1.xlsx
- Table S2 .xlsx
- Table S3.xlsx
