# Supplementary material for: Effect of Peroxyl Radical-Induced Oxidation on Functional and Structural Characteristics of Walnut Protein Isolates Revealed by High-Resolution Mass Spectrometry
Source: Foods. 2022 Jan 28;11(3):385. doi: 10.3390/foods11030385 (PMC8834345; doi:10.3390/foods11030385)
Supplement: Supplementary file 1 [file foods-11-00385-s001.zip › Table S1.xlsx]

## Sheet: Sheet1
Sequence	Protein Group Accessions	Modifications
GSSNNVFSGFDAEFLADAFNVDTETAR	A0A2I4F6R4
GLGNNVFSGFDADFLADAFNVDTETAR	Q2TPW5
EGDIIAFPAGVAHWSYNDGSNPVVAISLLDTNNNANQLDQNPR	Q2TPW5
IEAEAGVIESWDPNNQQFQCAGVAVVR	Q2TPW5;A0A2I4F6R4	C20(Carbamidomethyl)
SQQSGSNIFSGFDEEFLADSFNIDNELAMR	A0A2I4GEH1
TELWEESEDEFQCAGVAAIR	A0A2I4EG83	C13(Carbamidomethyl)
GILGYTEDDVVSSDFVGDNR	A0A2I4DLJ0;A0A2I4HMA3;A0A2I4DQW1
SLVATEYGEVTATDISDGIR	A0A2I4F3W3
VVILDANPNTFMLPHHK	A0A2I4DYF1
VQIVDDNGDNVFDER	A0A2I4EG83
VQIVDDNGNNVFDER	A0A2I4F669
LFEIDPDGTVLAFADMMR	A0A2I4G660
LQVVGENGQNVFDGEIR	A0A2I4GEH1
GRAEVQVVDNFGQTVFDDELR	Q2TPW5
LQVVGENGQNVFDGEVR	A0A2I4GEI2
QCCQQLSQMDEQCQCEGLR	P93198	C2(Carbamidomethyl); C3(Carbamidomethyl); C13(Carbamidomethyl); C15(Carbamidomethyl)
VGEGPAAQCISGFIALDVPPPR	A0A2I4H0Z7	C9(Carbamidomethyl)
LVYNIDAALPDIVVENGGR	A0A2I4FV44
ANSEATLGIYKGDAK	A0A2I4DZV2;A0A2I4G6G4
NFLAGQNNIINQLER	A0A2I4DYF1
LAGEDGLEFFSLVTAK	A0A2I4FV44
ISVVIEGEGYFEMACPHLSSSGSR	A0A2I4E5L6	C15(Carbamidomethyl)
DFLAGQNNIINQLER	Q9SEW4
QLQEMDVLVNYAEIKR	A0A2I4DYF1;Q9SEW4
AEVQVVDNFGQTVFDDELR	Q2TPW5
AIVEQYGQTIIDLLLAEANPK	A0A2I4H0Z7
LVALEPSNRIEAEAGVIESWDPNNQQFQCAGVAVVR	A0A2I4F6R4	C29(Carbamidomethyl)
SSQMGQLQGGGDQQR	A0A2I4EG83
NNYGWSVALDESDYTPLK	A0A2I4GN45
IPAGSAFYLVNTAEGQR	A0A2I4GN45
GTLGGTCLNVGCIPSK	A0A2I4E4C3	C7(Carbamidomethyl); C12(Carbamidomethyl)
GDIFVIPAGHPIAITASQNENLR	A0A2I4DYF1;Q9SEW4
AEIQVVDHLGQTVFDDDLR	A0A2I4F6R4
AYNILDADPDFENCNGWSLTVTR	A0A2I4F3W3	C14(Carbamidomethyl)
KLVYNIDAALPDIVVENGGR	A0A2I4FV44
VVDSEGGRTELWEESEDEFQCAGVAAIR	A0A2I4EG83	C21(Carbamidomethyl)
EGDVIAFPAGVAHWCYNDGDTPVVTVALMDTTNNANQLDQNPR	A0A2I4F6R4	C15(Carbamidomethyl)
VQIVDDNGDNVFDERVK	A0A2I4EG83
MAAFYAGFPETVPVR	A0A2I4ECY8;A0A2I4DRB3
AIPEEVLANAFQIPR	A0A2I4F6R4
NLEAWGGLMEPGHNYFER	A0A2I4HK82
GITGVLFPGCPETFEESQQGQSR	A0A2I4F6R4	C10(Carbamidomethyl)
LDALEPTNRIEAEAGVIESWDPNNQQFQCAGVAVVR	Q2TPW5	C29(Carbamidomethyl)
FVYAQEEAVILPSPK	A0A2I4GN45
NLQVLCFDVNAQGNIR	A0A2I4E5L6	C6(Carbamidomethyl)
HNLDTQTESDVFSR	A0A2I4EG83
AMPIDVLTNSFQMSPR	A0A2I4EG83
VFSNDILVAALNTPR	A0A2I4DYF1;Q9SEW4
FVYAQEEAVILPSPK	A0A2I4GN45	P14(Oxida)
LSVETTANQDPLVTK	A0A2I4FA99
AGNNGFEYVTIK	A0A2I4EG83
SSQMGQLQGGGDQQR	A0A2I4EG83	M4(Oxida)
ISDGEWLYADTDGILISR	A0A2I4E8C7;A0A2I4DX02
YNRDETTLFSSDSSGSPR	A0A2I4GEH1
ISTVNSHTLPVLR	Q2TPW5
GILAADESTGTIGK	A0A2I4DZV2;A0A2I4G6G4;A0A2I4F2B2
GALYSDALYVPHWNLNAHSVVYALR	Q2TPW5;A0A2I4F6R4
FGLCEDNQCVACPLSK	A0A2I4G912	C4(Carbamidomethyl); C9(Carbamidomethyl); C12(Carbamidomethyl)
SPTSDTYVIFGEAK	A0A2I4EGR0
IEEELGSAAVYAGSK	A0A2I4DDT5
VPAGATVYVINQDSNER	A0A2I4DYF1;Q9SEW4
RSSQMGQLQGGGDQQR	A0A2I4EG83
ISTVNSQNLPILR	A0A2I4F6R4
QGVAVTQENSLLDNTAR	A0A2I4E030
IDNFMVQELDGTVNEWGWCK	A0A2I4FJR9	C19(Carbamidomethyl)
FYLAGNPHQQQQGGR	A0A2I4GEH1
GHLFPNALYTPHWSMTDNR	A0A2I4EG83
ALPEEVLATAFQIPR	Q2TPW5
QCCQQLSQMDEQCQCEGLR	P93198	C2(Carbamidomethyl); C3(Carbamidomethyl); M9(Oxida); C13(Carbamidomethyl); C15(Carbamidomethyl)
LADDTQGTVEAAK	A0A2I4FBS4
AGNDGFEYVTIK	A0A2I4F669
GSFQNIFSGFSEELLAEAYNIPDTIAR	A0A2I4EG83
TGIVDAAHESAESVVEAAVR	A0A2I4E4B1
VINDNFGIVEGLMTTVHSITATQK	A0A2I4DLJ0;A0A2I4DQW1
LAMQEFMILPVGASSFK	A0A2I4G6H5;A0A2I4FJR9	M3(Oxida)
EEIEEIFESQMESYFVPTER	A0A2I4DYF1;Q9SEW4
TNENAMVSPLAGR	Q2TPW5
GSETALTAIEMASLFEHHLK	A0A2I4GNY5
EIVSSTPVVVFSK	A0A2I4EPC6
SEVAGYAGEDQLGK	A0A2I4ETB2
VESEAGLSEYWNR	A0A2I4GEH1
AHEAAGQMGQTVTGK	A0A2I4G1C3
SLSTEGLSFIQER	A0A2I4EKW7
RVESEAGLSEYWNR	A0A2I4GEH1
NALVAPHYNLNSHSVIYVIR	A0A2I4GEH1
LQDFVHKLETACVGTVETGK	A0A2I4GET2	C12(Carbamidomethyl)
IPAGTPVYLINRDENEK	A0A2I4E5L6
RENFNVEQGDIMR	A0A2I4E5L6
LPLGAPALMMSPQPVNLGQVSPDLVR	A0A2I4FEE8
QAVTNPTNTIFGTK	A0A2I4GQV9;A0A2I4F5E4
EEENPYVFEDEDFETR	A0A2I4E5L6
AVENGAVPVSEPETK	A0A2I4EV07
AQETAGQMGQTVTGK	A0A2I4FJW9;A0A2I4DRG3
YEMACPHVSSQSYEGQGR	A0A2I4DYF1;Q9SEW4	C5(Carbamidomethyl)
VQNPIVEMDGDEMAR	A0A2I4GET2
QQNLNHCQYYLR	P93198	C7(Carbamidomethyl)
LHQLPDADNIVVAFPDDGAWKR	A0A2I4DNH2;A0A2I4E7P0
ALEGSDVVIIPAGVPR	A0A2I4ETB2
AQETAGKAQEAGRGEEK	A0A2I4G1C3
AMPIDVLTNSFQMSPR	A0A2I4EG83	M2(Oxida)
TYDLNFKEENNDGSQK	A0A2I4G6H5;A0A2I4FJR9
VTETNLSANQER	A0A2I4FQX7
AQETAGQMGQTVTGK	A0A2I4FJW9;A0A2I4DRG3	M8(Oxida)
ALDMNAAEDAIVR	A0A2I4DUX4
IISSIEQKEESR	A0A2I4EB92;A0A2I4E7R9
VSAYVTHGVFPK	A0A2I4DNH2
GVVDSDDLPLNVSR	A0A2I4EGM2
TNENAMISPLAGR	A0A2I4F6R4	M6(Oxida)
AISSSNAYNDQFR	A0A2I4FBS4
QQQQQGLRGEEMEEMVQSAR	P93198
QTHMDEEIYNQLVQR	A0A2I4H2G4
ILDYVNELCDR	A0A2I4H0Z7	C9(Carbamidomethyl)
YNRDETTLFSSDSSGSPR	A0A2I4GEH1	P17(Oxida)
AGNQGFEWVAFK	A0A2I4GEH1;A0A2I4GEI2
APTAESGLAPACK	X2D409	C12(Carbamidomethyl)
SGGLGDLKYPLISDVTK	A0A2I4E114
IRHNLDTQTESDVFSR	A0A2I4EG83
VPTVDVSVVDLTVR	A0A2I4DLJ0;A0A2I4HMA3;A0A2I4DQW1
IHAMFSNTPDDSYDPLIGAYSSIR	A0A2I4F3W3
GLHGAAIPGCPETFQSESSSQFR	A0A2I4GEH1	C10(Carbamidomethyl)
GLLLPSFSNAPTLIYVVQGR	A0A2I4GEI2
NQDQEFFFPGPSR	A0A2I4E5L6
WSREEQELEDRR	A0A2I4F6R4
ATLTLVSQETR	A0A2I4DYF1;Q9SEW4
TNENAMISPLAGR	A0A2I4F6R4
DETTLFSSDSSGSPR	A0A2I4GEH1
ESGSTVNVVAAQTK	A0A2I4E560
ITSLNSLNLPILR	A0A2I4GEI2
SERPSYSNQFGQFFEACPEEHR	A0A2I4DYF1	C17(Carbamidomethyl)
VAAESDAIELR	A0A2I4E253
AIALAPNATVTAIGSR	A0A2I4FU15
IGLIYKDELGER	A0A2I4GN45
ELDYLVGAVANPK	A0A2I4GVI3
TVTAMDVVYALK	A0A2I4EYW8
ENFNVEQGDIMR	A0A2I4E5L6
DETTLFSSDSSGSPR	A0A2I4GEH1	P14(Oxida)
INNLNAQEPGR	A0A2I4GEH1
NNIVNEFEKEAKELAFNFPAR	A0A2I4E5L6
VDKGTVELPGTNGETTTQGLDGLAQR	A0A2I4DZV2;A0A2I4G6G4
LASIGLDNTEANR	A0A2I4GH14
EGDVIAFPAGVAHWCYNDGDTPVVTVALMDTTNNANQLDQNPR	A0A2I4F6R4	H13(Oxida); W14(Oxida); C15(Oxida); Y16(dehyd); P22(Oxida)
GRATLTLVSQETR	A0A2I4DYF1;Q9SEW4
LLGFGINGENNQR	A0A2I4DYF1
VALGPGGDLLLTSR	A0A2I4DFM2
MNLTPVALMEATCFAK	A0A2I4G268	M1(Oxida); C13(Carbamidomethyl)
ITSLNSFNLPILR	A0A2I4GEH1
IVFANGSQDPWR	A0A2I4ERI4
LVAWYDNEWGYSSR	A0A2I4HV21
STTDCTVILDAIR	A0A2I4FIV8	C5(Carbamidomethyl)
QVANATNDEAGDGTTCATVLTR	A0A2I4G5X7	C16(Carbamidomethyl)
YAGVDTLLGASPVLGAIVK	A0A2I4H8G0
VAPYGITVAEFTNR	A0A2I4HH05
TNENAMVSPLAGR	Q2TPW5	M6(Oxida)
LSQEEIDR	A0A2I4FU77
GHSTLIDYTSTK	A0A2I4DVH2
VIMNQDFIEATR	A0A2I4H0Z7
AVLNIGLTEPSQLAINENANGLAR	A0A2I4G6G4
APEYLAMDASVIDLVR	A0A2I4EBH6
NNYGWSVALDESDYTPLK	A0A2I4GN45	W5(Oxida)
VPGITDIGLVPR	A0A2I4E8K7
AMPIDVLANAYQMSLR	A0A2I4F669
SFESLLDTLQEK	A0A2I4FBS4
SGCEAFGTDELCCR	A0A2I4EV74	C3(Carbamidomethyl); C12(Carbamidomethyl); C13(Carbamidomethyl)
GEEMEEMVQSAR	P93198
GILGYTEDDVVSSDFIGDSR	A0A2I4HV21
LFNAVAAEDLIVK	A0A2I4EMM7;A0A2I4DUX4
YPTSVLAGFER	A0A2I4GN45
GADTSDETFNATK	A0A2I4H3L6
HNPYYFHSQSIR	A0A2I4DYF1;Q9SEW4
VAILEANPQTFISPAHFDAELVVFVAK	A0A2I4E5L6
VIMNQDFIEATR	A0A2I4H0Z7	M3(Oxida)
IVGPNEVEVTQLDGTK	A0A2I4G268
HNLDTQSESDFVSR	A0A2I4F669
DVDEINGCDIGVR	A0A2I4E8C7;A0A2I4DX02	C8(Carbamidomethyl)
NQADSVVYQTEK	A0A2I4DPC6
DAESVAVVTR	A0A2I4DYF1;Q9SEW4
IDILVNNAAEQYK	A0A2I4DVH2
IPAGTPVYLINR	A0A2I4E5L6
CAESSMYTPVYR	A0A2I4E8F1	C1(Carbamidomethyl)
ELIGPAMYFGLMGDGQPIGR	A0A2I4EC90;A0A2I4EZQ7
QLLEGALATFK	A0A2I4GNY5
QLVNGLEETLCTTR	A0A2I4EG83	C11(Carbamidomethyl)
TPILNPLELEDIGYK	A0A2I4HS53
KLVVETTANQDPLVTK	A0A2I4ER46
RTIEPNGLLLPQYSNAPQLVYIAR	Q2TPW5
QHFRQCCQQLSQMDEQCQCEGLR	P93198	H2(Oxida); C6(Oxida); C7(Oxida)
VGGVDHFMSK	A0A2I4G912
NFYLAGNPDDEFR	A0A2I4F6R4
AFSWEVLEAALK	A0A2I4E5L6
VPTIDVSVVDLTVR	A0A2I4HV21
LVALEPSNRIEAEAGVIESWDPNNQQFQCAGVAVVR	A0A2I4F6R4	P6(Oxida); W20(Oxida); C29(Carbamidomethyl)
AYITSAEDANK	A0A2I4FV44
GLHGAAIPGCAETFQSESSSQFR	A0A2I4GEI2	C10(Carbamidomethyl)
SPMAGYTSVIK	A0A2I4F669	M3(Oxida)
GGAYLSGFAMPFDGPDDLR	A0A2I4EY62
GPTPEPLCQVMLR	A0A2I4E6C1;A0A2I4GDH8	C8(Carbamidomethyl)
ERSQQSGSNIFSGFDEEFLADSFNIDNELAMR	A0A2I4GEH1	M31(Oxida)
VGICELPFHPISSDVEGGIGGTCVLR	A0A2I4G268	C4(Carbamidomethyl); C23(Carbamidomethyl)
QLQEMDVLVNYAEIK	A0A2I4DYF1;Q9SEW4
IGGIGTVPVGR	A0A2I4DF35
TGDLYRIPAGSAFYLVNTAEGQR	A0A2I4GN45
VYNPATGEVITDVPCMGGR	A0A2I4FI15	C15(Carbamidomethyl)
LVVVAEDGGVTK	A0A2I4G446
FLENFSGDQVR	A0A2I4FJ33
GITGVLFPGCPETFEESQR	Q2TPW5	C10(Carbamidomethyl)
DETTLFSSESFGWQR	A0A2I4GEI2
QQQQFGQCQLNR	Q2TPW5	C8(Carbamidomethyl)
AGGASYASVVK	A0A2I4DWI1;A0A2I4EY39
SQQSGSNIFSGFDEEFLADSFNIDNELAMR	A0A2I4GEH1	F16(Oxida)
ATVVVYVVEGTGR	A0A2I4DYF1;Q9SEW4
GIIVTVEDELR	A0A2I4GEH1
TLTAGETPTVVDTDVGR	A0A2I4GKW8
DNIQGITKPAIR	A0A2I4EYW8
VIELDEERDGDDIQSALAEWTGQR	A0A2I4EPC6
VQIVDDNGNNVFDERVK	A0A2I4F669
FWCTWQVDR	A0A2I4FEE8;A0A2I4H9U4	C3(Carbamidomethyl)
SFLLAGGEPR	A0A2I4EG83
EYKHELDIISNASCTTNCLAPLAK	A0A2I4HV21	C14(Carbamidomethyl); C18(Carbamidomethyl)
TLEAEAAHGTVTR	A0A2I4GET2
AMMPVSGINIAFNR	A0A2I4FDU0
DLPNECGISSQR	P93198	C6(Carbamidomethyl)
RCQIQEQSPER	A0A2I4DYF1;Q9SEW4	C2(Carbamidomethyl)
GLLLPSFSNAPR	A0A2I4GEH1
IGINGFGR	A0A2I4HV21;A0A2I4DLJ0;A0A2I4HMA3;A0A2I4DQW1
SSVLQTLDK	A0A2I4F3W3
RQQQQQGLRGEEMEEMVQSAR	P93198
LKLTEILDDVGFNER	A0A2I4DR94
RSEEGSSREEGYEEEELGGER	A0A2I4E5L6
SPMAGYTSVIR	A0A2I4EG83
RTQDGGTEVVEAK	A0A2I4ETB2
QPVGVVGAITPWNFPLAMITR	A0A2I4FI23
LSSINVENNEDNR	A0A2I4G6G4
REQEEEESTGR	A0A2I4DYF1;Q9SEW4
QLLTQLGATFK		F10(Oxida)
QLLTQLGATYK	A0A2I4EPC6
KLSVETTANQDPLVTK	A0A2I4FA99
VLNTGSPITVPVGR	A0A2I4H0S0
APEYLALDDSVIALVK	A0A2I4EBH6
WSREEQELEDR	A0A2I4F6R4
MMRPDEDEQEGQR	A0A2I4EG83
AAETELLTK	A0A2I4G6J7
GKSDLISDGETVK	A0A2I4G9D2
GGTDSIISVR	A0A2I4HK82
GRAEIQVVDHLGQTVFDDDLR	A0A2I4F6R4
ANSEATLGIYK	A0A2I4DZV2;A0A2I4G6G4
LIQTGGFNDGER	A0A2I4EP29
NQDQEFFFPGPSR	A0A2I4E5L6	P11(Oxida)
TLPGPVSDPSK	A0A2I4GT75
AFSWEVLEAALK	A0A2I4E5L6	W4(Oxida)
RQQQQQGLR	P93198
GGFALNTLTHHSFPAPAQHWSGR	A0A2I4EV74
YLDMSAEKGHLFPNALYTPHWSMTDNR	A0A2I4EG83
EEIEEIFESQMESYFVPTER	A0A2I4DYF1;Q9SEW4	M11(Oxida)
LPADYAVWLGEIK	A0A2I4EI13
GPLWILGDVFMGR	A0A2I4DXM6;A0A2I4H0Z7
YGYGEEGEEGYGR	A0A2I4GXY9
IIGATNPSDSAPGTIR	A0A2I4EJ76
IFLVPVSDVIR	A0A2I4EXR1
YEMACPHVSSQSYEGQGR	A0A2I4DYF1;Q9SEW4	M3(Oxida); C5(Carbamidomethyl)
FFDQQEQR	A0A2I4DYF1;Q9SEW4
EHGDMNLAQICGTIASDEKR	A0A2I4DYD9	C11(Carbamidomethyl)
KAGNQGFEWVAFK	A0A2I4GEH1;A0A2I4GEI2
SAFLGNDCLCGSPLAICK	A0A2I4FRC3	C8(Carbamidomethyl); C10(Carbamidomethyl); C17(Carbamidomethyl)
INNLNAQEPAQR	A0A2I4GEI2
FGVEQFEMR	A0A2I4GTQ5;A0A2I4GF78
NAEEEEGGEIVFGGVDPNHYK	A0A2I4H0Z7
YSAEGESEEAR	A0A2I4GH14
GSSNNVFSGFDAEFLADAFNVDTETARR	A0A2I4F6R4
GEEMEEMVQSAR	P93198	M4(Oxida)
ADIYTEQAGR	A0A2I4F6R4
GTSLEADAEHILR	A0A2I4G9D2
GPQTVAFNLPNDER	A0A2I4GUD8
HACPATFTYAHDSPSLMHECSSPR	A0A2I4EV74	C3(Carbamidomethyl); C20(Carbamidomethyl)
ALPEDVLINAYR	A0A2I4GEH1;A0A2I4GEI2
LRPGMVFVAPAGHPVAVIASR	A0A2I4E5L6
CFDGSLFEYCAK	A0A2I4DSD4	C1(Carbamidomethyl); C10(Carbamidomethyl)
GITGVLFPGCPETFEESQQGQSR	A0A2I4F6R4	F7(Oxida); P8(Oxida); C10(Carbamidomethyl)
SAENLADYLK	A0A2I4GBC5
VEVDMER	A0A2I4H3R6
EASESWAER	A0A2I4G4S7
LVEPAYVAVR	A0A2I4EFL0
QPPGAEQIDQAR	G8H6H9
ATDTVIEGPGK	A0A2I4GET2
ESFNLECGDVIR	A0A2I4DYF1;Q9SEW4	C7(Carbamidomethyl)
VAVVCGYGDVGK	A0A2I4GJI5	C5(Carbamidomethyl)
IVLVEDELR	A0A2I4GEI2
QCLIYDSPDADAR	A0A2I4HCL0	C2(Carbamidomethyl)
SGPSYQQIR	A0A2I4E5L6
GIESLDLSYNNFHLK	A0A2I4FRC3
EGDVFAVPR	A0A2I4F3W3
TQDGGTEVVEAK	A0A2I4ETB2
AQDYVCGLPPR	A0A2I4DYD9	C6(Carbamidomethyl)
LRPGMVFVAPAGHPVAVIASR	A0A2I4E5L6	M5(Oxida)
VTALNEAVPGSVK	A0A2I4GL62
TGPLEFFGFTTSAR	A0A2I4GN45
GILAADESTGTIGKR	A0A2I4DZV2;A0A2I4G6G4;A0A2I4F2B2
TIEPNGLLLPQYSNAPQLVYIAR	Q2TPW5
LALYDIAGTPGVAADVSHINTR	A0A2I4ETB2
KLAELTAK	A0A2I4GVI3
FLSDSGEDVEQK	A0A2I4GV46
GLFIIDKEGVIQHSTINNLAIGR	A0A2I4E114
TNRPQFLVGASSILR	A0A2I4GN45
ASLNQVDFR	A0A2I4ESR6
WSPELAAACEVWK	A0A068L7V0	C9(Carbamidomethyl)
QFDEQEKEHCQR	A0A2I4E5L6	C10(Carbamidomethyl)
HHQAYITNYNK	A0A2I4ER46
ILDTEVKPGYLLVVPR	A0A2I4FV44
GTVELPGTNGETTTQGLDGLAQR	A0A2I4DZV2;A0A2I4G6G4
GFGVSELNNAVAER	A0A2I4HLJ2
ERGPEASPR	A0A2I4DYF1;Q9SEW4
TASTGPWGAPLFDK	A0A2I4E0G8
NAGVTLIEGR	A0A2I4F6J2
SADGSLSLK	A0A2I4F6J2
ILDVLDCTGSGDVDTSK	A0A2I4FGD9;A0A2I4F9P9	C7(Carbamidomethyl)
SDTNVYEGR	A0A2I4FN52
LQVVGENGQNVFDGEIREGQALTVPQNFAVIK	A0A2I4GEH1
AGINVIQIDEAALR	A0A2I4G145
TQVANLQGIWNR	A0A2I4F7X4
VESEAGLSEYWNRNDEQFR	A0A2I4GEH1
QLQEMDVLVNYAEIKR	A0A2I4DYF1;Q9SEW4	M5(Oxida)
QAVSLDESLWR	A0A2I4HS53
LKYNRDETTLFSSDSSGSPR	A0A2I4GEH1
ALEQLEGALAK	A0A2I4ER46
AQLNATLNHYNNEFGNVITK	A0A2I4H3R6
GLIGEIISR	A0A2I4EJ76
YDDMWAGWCMK	A0A2I4EZQ7	C9(Carbamidomethyl)
SRHESEEGEVKYLER	A0A2I4DYF1;Q9SEW4
SFGVLIPDQGIALR	A0A2I4E114
ATGQEYYELLDEFMSAVKK	A0A2I4E8F1
AVYYDPETGNEDPSK	A0A2I4GVE3
SFGVLIPDQGIALR	A0A2I4E114	F2(Oxida)
SYGVLIPDQGIALR
SGGYDEDNQR	P93198
EREEQEQEER	A0A2I4F3W3
ILRPVSVPGHFEAFHGSGGEDPESFYR	A0A2I4E5L6
MPSPMGESAVDCGHISSMPGVSFTIGGK	A0A2I4H0Z7	C12(Carbamidomethyl)
TNDNAKINALAGR	A0A2I4GEH1
YLDMSAEK	A0A2I4EG83
GLVPLPGSNNESWCQGLDGLASR	A0A2I4GH14	C14(Carbamidomethyl)
GHQSFLLSSSR	A0A2I4EG83;A0A2I4F669
AMPIDVLTNSFQMSPR	A0A2I4EG83	M2(Oxida); P15(Oxida)
SSGGPISLK	A0A2I4DYF1;Q9SEW4
GIIVTVEDELRVLSPQSR	A0A2I4GEH1
TLVLPVPAFNVINGGSHAGNK	A0A2I4FJR9
FLLQDSK	A0A2I4GN45
YLFAGVVDGR	A0A2I4G145;A0A2I4H6T0
IPSSEEIADR	A0A2I4H6T0
VVAQEADGSVK	A0A2I4GY33
DGGSDYLGK	A0A2I4G6H5;A0A2I4FJR9
SKFESLVNHLIER	A0A2I4F5E4
YDALVIPGGR	A0A2I4EBH6;A0A2I4EBH9
RFYLAGNPHQQQQGGR	A0A2I4GEH1
NFNIIQDQLGK	A0A2I4FCI0
SPDQSYLR	A0A2I4DYF1;Q9SEW4
SFGFQTAVER	A0A2I4G0J0
IGTPEALDLR	A0A2I4FBS4
ENIGDPSRADIYTEEAGR	Q2TPW5
NSLETYVYNMK	A0A2I4FU77
GSAAAEIESAVR	A0A2I4H3N7
VGFGSAAPGSK	A0A2I4HTI9
LTNAEIVSLLLYHAR	A0A2I4HTI9
VVILDANPNTFMLPHHKDAESVAVVTR	A0A2I4DYF1
RLVALEPSNRIEAEAGVIESWDPNNQQFQCAGVAVVR	A0A2I4F6R4	C30(Carbamidomethyl)
WAEDDDNQMKR	A0A2I4F3W3
VPAGATVYVINQDSNERLEMVK	A0A2I4DYF1;Q9SEW4
ACNALLLK	A0A2I4FJR9	C2(Carbamidomethyl)
ALDKELSSDFER	A0A2I4H3R6
RGDVYVIPQFYATTAR	A0A2I4EG83
CITKPGSSLGGSESSCISR	A0A2I4G7V8	C1(Carbamidomethyl); C16(Carbamidomethyl)
VLVVDGGGSLR	A0A2I4E8C7;A0A2I4DX02
ITIVGGSIPER	A0A2I4GKW8
VIEYNPGVSAVAIK	A0A2I4H3V2
IWPFGGDSTHPFNLFHK	A0A2I4E5L6
TFSDCVVDAIK	A0A2I4E0U4	C5(Carbamidomethyl)
AEVQVVDNFGQTVFDDELREGQLLTIPQNFAVVK	Q2TPW5
IADNYNSLEQVTEALAR	A0A2I4GPF2
RSSGGPISLK	A0A2I4DYF1;Q9SEW4
YISYEEYR	A0A2I4GUD8
EAEEFAEEDKKVK	A0A2I4FU77
CAAVPPSVADR	A0A2I4ERG1	C1(Carbamidomethyl)
ISINDLVIK	A0A2I4GXD5
APEFVPLDSGAFK	A0A2I4DZX6
GSMAGPYYNSR	A0A2I4E5L6
GLGNNVFSGFDADFLADAFNVDTETARR	Q2TPW5
QQYEQCRETCEK	A0A2I4DYF1	C6(Carbamidomethyl); C10(Carbamidomethyl)
GVPAPFTDVFDPFSPTR	A0A2I4E198
RAHEAAGQMGQTVTGK	A0A2I4G1C3
ATGEGFEWVSFK	A0A2I4F6R4
GLVGEIISR	A0A2I4E5W7
LFETDPKECK	A0A2I4E5L6	F2(Oxida); C9(Carbamidomethyl)
YPLISDVTK	A0A2I4E114
VEGLETLDYLDNLQNR	A0A2I4DFM2
SPMAGYTSVIR	A0A2I4EG83	M3(Oxida)
QSDCEILIR	A0A2I4EC24	C4(Carbamidomethyl)
ILSNIPISR	A0A2I4E253
IAGLDVQR	A0A2I4GQV9;A0A2I4F5E4
FYTECLGMK	A0A2I4E6C1	C5(Carbamidomethyl)
NNIVNEFEKEAK	A0A2I4E5L6
IHAMFSNTPDDSYDPLIGAYSSIR	A0A2I4F3W3	M4(Oxida)
EEENPYVFEDEDFETRVR	A0A2I4E5L6
IFASYSVFK	A0A2I4FRC2
IASGYDVPEGVDIR	A0A2I4ERG1
EGDIIAFPAGVAHWSYNDGSNPVVAISLLDTNNNANQLDQNPR	Q2TPW5	F7(Oxida); P8(Oxida); H13(Oxida); W14(Oxida); Y16(Oxida); P22(Oxida)
NALENYAYNMR	A0A2I4EV32
LIGIEYMISER	A0A2I4FEE8
EAAWGLAR	A0A2I4GH14
LKYNRDETTLFSSDSSGSPR	A0A2I4GEH1	P19(Oxida)
ISGDALINLYK	A0A2I4G6H5
QSGPASVEIK	A0A2I4HPN9
EVDEVLLVGGMTR	A0A2I4GQV9;A0A2I4F5E4
GAMMVPHYNSK	A0A2I4DYF1;Q9SEW4	M4(Oxida)
TAIIVPPPR	A0A2I4FV44
SQDAVYGLSVSR	A0A2I4FY55
EDSATLTEEDLLQRPR	A0A2I4ERG1
ARNEGFEWVSFK	Q2TPW5
EGQLLTIPQNFAVVKR	Q2TPW5
LSALSLAGNR	A0A2I4FRC3
LRENIGDPSRADIYTEEAGR	Q2TPW5
VQIVGDDLLVTNPK	A0A2I4G6H5
GGGGGGSTGK	A0A2I4G4L9
YIQLSAER	A0A2I4GEH1;A0A2I4GEI2
EEGYEEEELGGER	A0A2I4E5L6
YLDMSAEK	A0A2I4EG83	M4(Oxida)
YEQCQQQCER	A0A2I4DYF1;Q9SEW4	C4(Carbamidomethyl); C8(Carbamidomethyl)
SFFLAGGEPR	A0A2I4F669
DDLFNINAGIVK	A0A2I4ETB2
SAIENSTSDYDKEKLQER	A0A2I4G5X7
IIYGGSVNGANCK	A0A2I4E560	C12(Carbamidomethyl)
DNKYNISTEALR	A0A2I4FEE8
LLQPVNNPGQFR	A0A2I4DYF1;Q9SEW4
EGDIIAFPAGVAHWSYNDGSNPVVAISLLDTNNNANQLDQNPR	Q2TPW5	F7(Oxida); P8(Oxida); H13(Oxida); W14(Oxida); Y16(dehyd); P22(Oxida)
GPLWILGDIFMGR	A0A2I4FXC7
AQDYVCGLAPR	A0A2I4G660	C6(Carbamidomethyl)
AVANQPVSVAIEAGGR	A0A2I4EKH7
ELSFNMPREEIEEIFESQMESYFVPTER	A0A2I4DYF1;Q9SEW4
LFGVTTLDVVR	A0A2I4ETB2
ALNDHHVLLEGTLLKPNMVTPGSEAPK	A0A2I4DZV2;A0A2I4G6G4
DENEKLYIVK	A0A2I4E5L6
VAPEVIAEYTIR	A0A2I4G6G4
YVDAVLTIPK	A0A2I4EC90
KVIISAPSK	A0A2I4HV21;A0A2I4DLJ0;A0A2I4HMA3;A0A2I4DQW1
GFALPHHADSSK	A0A2I4FV44
DSSTLLFGEKPVAVFGIR	A0A2I4HMA3;A0A2I4DQW1
VIISAPSK	A0A2I4HV21;A0A2I4DLJ0;A0A2I4HMA3;A0A2I4DQW1
IILEEEIER	A0A2I4F3W3
DRYDSCDNTNPIQSFTEGDSVFKFDR	A0A2I4FJE1	C6(Carbamidomethyl)
VNEIYAK	A0A2I4DWI1;A0A2I4EY39
VALVTGGDSGIGR	A0A2I4DVH2
SEEGSSREEGYEEEELGGEREEENPYVFEDEDFETR	A0A2I4E5L6
EGDIIAFPAGVAHWSYNDGSNPVVAISLLDTNNNANQLDQNPR	Q2TPW5	F7(Oxida); P8(Oxida); W14(Oxida); Y16(Oxida); P22(Oxida)
YLISSWGIEK	A0A2I4GVV3
SEATNYESVYGEPIPVK	A0A2I4ETK6
GRGITGVLFPGCPETFEESQQGQSR	A0A2I4F6R4	C12(Carbamidomethyl)
IVFTNGSQDPWR	A0A2I4DJ86
DGLPDAVVWNPWDK	A0A2I4DFM2
GREEEQQR	A0A2I4DYF1;Q9SEW4
NVVIEQSWGAPK	A0A2I4G5X7;A0A2I4H286
PGLTIGDTVPNLVADSTHGK	A0A2I4FQD8
HESEEGEVKYLER	A0A2I4DYF1;Q9SEW4
ADIYTEEAGR	Q2TPW5
ELAFNFPAR	A0A2I4E5L6
ENIGDPSRADIYTEQAGR	A0A2I4F6R4
SSQMAQLQGER	A0A2I4F669
LSSINVENVEENR	A0A2I4DZV2
GPILDEVHQQISPWISQITR	A0A2I4FQX9
FALLVDNLK	A0A2I4GY21
YNISTEALR	A0A2I4FEE8;A0A2I4H9U4
NVVHGSDSPENGQR	A0A2I4E5W7
FLLATHGAR	A0A2I4DWD2
KAVENSPFLER	A0A2I4GTR6
ESGNQAIAENR	A0A2I4GBA0
TGEIGDGKIFVVPVSDVIR	A0A2I4G2K6
LARGDIFVIPAGHPIAITASQNENLR	A0A2I4DYF1;Q9SEW4
ELSFNMPREEIEEIFESQMESYFVPTER	A0A2I4DYF1;Q9SEW4	P7(Oxida)
VGALSIVCK	A0A2I4DX89	C8(Carbamidomethyl)
VLCEEDLIEAIETATGAK	A0A2I4F3L2	C3(Carbamidomethyl)
EGGVLPGIK	A0A2I4DZV2;A0A2I4G6G4
SLTTTATADGIEECR	A0A2I4F0A4	C14(Carbamidomethyl)
YGWTAFCGPVGPR	A0A2I4F3R2	C7(Carbamidomethyl)
RQEEAEWEEEEARR	A0A2I4F3W3
LLQTSTSTEK	A0A2I4EXU6
YLTGSVTR	A0A2I4GNY5
GGPTSLVIYDIHALQER	A0A2I4DNH2;A0A2I4E7P0
RVESEAGLSEYWNRNDEQFR	A0A2I4GEH1
VLAAVYK	A0A2I4DZV2;A0A2I4G6G4
FVNDTINFYGR	A0A2I4DWD2
VVNVIPLK	A0A2I4GDK5
ISEGDVFWVPK	A0A2I4GN45
CQIQEQSPER	A0A2I4DYF1;Q9SEW4	C1(Carbamidomethyl)
FRSFLLAGGEPR	A0A2I4EG83
LAELTAK	A0A2I4GVI3
SNYGPNTDSLADALAIAQHHDAVTGTEK	A0A2I4FQX7
VENLTGLSAEGR	A0A2I4G660
ILELAIK	A0A2I4G5X7;A0A2I4H286
ALLAVSGR	A0A2I4DE34
NNIVNEFEK	A0A2I4E5L6
RATGEGFEWVSFK	A0A2I4F6R4
VVQCLNYVTGK	A0A2I4FYP5	C4(Carbamidomethyl)
NLLSVAYK	A0A2I4EB92;A0A2I4E7R9
RSEEGSSR	A0A2I4E5L6
NALVAPLYNMNCHSVIYVIR	A0A2I4GEI2	C12(Carbamidomethyl)
SGGLGDLK	A0A2I4E114
FLGGNHIR	A0A2I4HUU1
CTAYPAVK	A0A2I4EBH6	C1(Carbamidomethyl)
DDQRGIIVTVEDELR	A0A2I4GEH1
KYPEWESCFDK	A0A2I4FAE5	C8(Carbamidomethyl)
HEQDKAAETAQETR	A0A2I4G4S3
YFPFCQIASR	A0A2I4GN45	C5(Carbamidomethyl)
TKEVGQEIQSK	A0A2I4GES3
AVENSPFLER	A0A2I4GTR6
FNEIVTK	A0A2I4GNY5
DGQSGQGGSR	A0A2I4EG83
YGDFFDGK	A0A2I4GVE3
ELGGEPPKPSLGSAIDTQYGSLDALIQK	A0A2I4FA99
QSPESQELLSK	A0A2I4G623
VGYVLQGSDGVVGFVFPNTEEEVVLK	A0A2I4FV44
ETAANVAASAK	A0A2I4DFP9
IPASIAALAPK	A0A2I4FRC3
SEREEGEEETDDRFLLQDSK	A0A2I4GN45
ANSLAQLGK	A0A2I4GH14
LVALEPSNR	A0A2I4F6R4
EEGYEEEELGGEREEENPYVFEDEDFETR	A0A2I4E5L6
RPFAAIVGGSK	A0A2I4GVI3
VLTDVGDVPVQEIR	A0A2I4GTQ5
QQQQCQSR	A0A2I4DYF1	C5(Carbamidomethyl)
ILLEANPR	A0A2I4FJ33
WLQLSAER	Q2TPW5;A0A2I4F6R4
RTPDSYNLYK	A0A2I4GN45
GELLVGTPAK	A0A2I4GQV9;A0A2I4F5E4
HNEIQTVNIK	A0A2I4GMD0
QPPGTEQIDQAR	G8H6H8
FIGFFGTR	A0A2I4G623
EFASLVEAIK	A0A2I4FU15
TSQIEVGILRPNWLDGAK	A0A2I4FCI0
IGLIYKDELGERR	A0A2I4GN45
TDEYGTVIR	A0A2I4EXA3
YVPVNLENIFSK	A0A2I4DSD4
LVVDAGTDK	A0A2I4G268
YASEVYDKESK	A0A2I4ER46
FADDVISGK	A0A2I4E030
VAWQTNTANK	A0A2I4G912
CATITPDETR	A0A2I4GET2	C1(Carbamidomethyl)
TIEPNGLLLPQYSNAPQLLYIVK	A0A2I4F6R4
AASFNIIPSSTGAAK	A0A2I4HV21;A0A2I4DLJ0;A0A2I4HMA3;A0A2I4DQW1
EGSGSSR	A0A2I4E5L6
QVFSGPIVTLK	A0A2I4E8C7;A0A2I4DX02
VPEGFDYELYNR	A0A2I4EZQ7
MGTDEWALTR	A0A2I4H3R6
LGNIYAR	A0A2I4FC58
NQDQEFFFPGPSRQPEEGGR	A0A2I4E5L6
NVVSGEVSDLK	A0A2I4FTL6
VTGSSAPPQGLLGLGR	A0A2I4GZU9
AEIQVVDHLGQTVFDDDLREGQLLTIPQNFGVVK	A0A2I4F6R4
REQEEEESTGRFQK	A0A2I4DYF1;Q9SEW4
INNLNAQEPGRR	A0A2I4GEH1
RPSQSNQFGR	A0A2I4E5L6
LAMQEFMILPVGASSFK	A0A2I4G6H5;A0A2I4FJR9
LPFILYSVGPFAFEPK	A0A2I4H8G0
TNIFSCFFTVR	A0A2I4DVH2	C6(Carbamidomethyl)
TTPSVVAFTPK	A0A2I4GQV9;A0A2I4F5E4
MIPAVDYVQAQR	A0A2I4FIV8
FGIVEGLMTTVHSITATQK	A0A2I4HV21
DDGTVNVLNETWSDGK	A0A2I4H2G4
EIFGPFQIVTDYKR	A0A2I4FJ33
EGLELLK	A0A2I4G6H5;A0A2I4FJR9
AEVQVVDNFGQTVFDDELREGQLLTIPQNFAVVKR	Q2TPW5
SATSATTTAGNIETQAQYPHER	A0A2I4EXA3
IKPPPSSAEGR	A0A2I4E030
EGQLLTIPQNFGVVK	A0A2I4F6R4
GALGYELDR	A0A2I4DG61
NLTFLSLER	A0A2I4FRC3
IGVQIIQNALK	A0A2I4G5X7;A0A2I4H286
TDEYGNVIR	A0A2I4EXA3
TLEPTRVVDSEGGR	A0A2I4EG83
ISEGDVFWVPK	A0A2I4GN45	W8(Oxida)
LKHNIADAQR	A0A2I4GEH1
NQMCELEDPLILIYEK	A0A2I4G5X7;A0A2I4H286	C4(Carbamidomethyl)
WWLGEPLWETVVNNGLK	A0A2I4GPP6
DTGPTFVVSK	A0A2I4DDH4
YGQDATNVGDEGGFAPNIQENKEGLELLK	A0A2I4G6H5;A0A2I4FJR9
DLEALIQQAR	A0A2I4EBM8
IQVVGINGK	A0A2I4FV44
ILAEVDKWMER	A0A2I4G9D2
IFDLAPEEYILK	A0A2I4H0Z7
GFAIGNGLTDPAIQYK	A0A2I4FZ47
FANAFSK	A0A2I4DUG3
DAYGNVIRTDEYGNVIR	A0A2I4EXA3
VKSDVENLR	A0A2I4DS29
GAIVAYTR	A0A2I4DVH2
GRGITGVLFPGCPETFEESQR	Q2TPW5	C12(Carbamidomethyl)
LIVKEDDKPTGK	A0A2I4E270
RVEITGPVER	A0A2I4ERG1
GDVGYVTCR	A0A2I4DEB3	C8(Carbamidomethyl)
YCCYHPGDSPHTK	A0A2I4G4L9	C2(Carbamidomethyl); C3(Carbamidomethyl)
AFGMELLR	A0A2I4E6C1
SGEGVTQAPSEK	A0A2I4H7Y8
VFEDNVLVR	A0A2I4E8C7;A0A2I4DX02
EFLSDKER	A0A2I4FU15
GPQTLDLIK	A0A2I4H6T0
FGTLEDYFR	A0A2I4EUJ4
QGQGQR	A0A2I4DYF1;Q9SEW4
HAALFTSTIMSK	A0A2I4EMM7;A0A2I4DUX4
MEIVVIK	A0A2I4EXR1
LVYVVQGR	A0A2I4GEH1
DHNCALVCR	A0A2I4E9D6	C4(Carbamidomethyl); C8(Carbamidomethyl)
TNLNPSEVGDIVVGTVLAPGSQR	A0A2I4ECY8
IPAVQELVR	A0A2I4G6L9;A0A2I4DPC6
EGDVIAFPAGVAHWCYNDGDTPVVTVALMDTTNNANQLDQNPR	A0A2I4F6R4	F7(Oxida); P8(Oxida); W14(Oxida); C15(Oxida); Y16(Oxida); P22(Oxida)
TAVSHGLWLNIPDYDAPTQLVKPLER	A0A2I4EC90
SIDGGAAFGFPETPEDAAR	A0A2I4H3B4;A0A2I4H6D4
GSMAGPYYNSR	A0A2I4E5L6	M3(Oxida)
ELEKLETANFDQK	A0A2I4G5X7;A0A2I4H286
STISGYISENR	A0A2I4DG61
QGGSEFSEDKFVAK	A0A2I4EXR1
QVHPDIGISSK	A0A2I4EV03
EGQLLTIPQNFGVVKR	A0A2I4F6R4
SPMAGYTSVIK	A0A2I4F669
IGGASEAEVSEK	A0A2I4GA29;A0A2I4G5X7
YGDYIGIK	A0A2I4HK82
ILRPVSVPGHFEAFHGSGGEDPESFYR	A0A2I4E5L6	H10(Oxida); F11(Oxida)
QLQVIR	A0A2I4HG84
VPEVVPSPSEDAEQLRK	A0A2I4H3R6
LYMEARPLEEGLAEAIDDGR	A0A2I4E866
AAVAWEAGKPLVIEEVEVAPPQANEVR	A0A2I4G7L5
GLHGAAIPGCPETFQSESSSQFRGEQGSQR	A0A2I4GEH1	C10(Carbamidomethyl)
VGVPFVMGTTGGDR	A0A2I4GMZ9
IFEGDGGSYYSWSSSEFPVLR	A0A2I4FV44
EGQLLTIPQNFAVVK	Q2TPW5
ESVSQGLGAATEYTK	A0A2I4FMI8
GIALPNACSK	A0A2I4FAE5	C8(Carbamidomethyl)
LADPSDVPHIHK	A0A2I4FB46
GFGAQGGSAER	A0A2I4EXR1
SRHESEEGEVK	A0A2I4DYF1;Q9SEW4
GDVYVIPQFYATTAR	A0A2I4EG83
AFLQAVDGSQK	A0A2I4HMB0
VEGNLQVIRPR	A0A2I4F6R4
SGLLFMPGVPGPIER	A0A2I4HCL0
SSGGPISLKSERPSYSNQFGQFFEACPEEHR	A0A2I4DYF1	C26(Carbamidomethyl)
RENFNVEQGDIMR	A0A2I4E5L6	M12(Oxida)
VNIVNQHKLPILR	A0A2I4EG83
RTIEPNGLLLPQYSNAPQLLYIVK	A0A2I4F6R4
LSGGVAVIK	A0A2I4GA29;A0A2I4G5X7;A0A2I4H286
IIGPALIGK	A0A2I4G6H5;A0A2I4FJR9
LMAGAAGTVK	A0A2I4DUG3
ALGGTITGSDR	A0A2I4EBH6
FPMFDWVGGR	A0A2I4E030
EGVIQHSTINNLAIGR	A0A2I4E114
QSYGSNEMAK	A0A2I4E0U4
FGEPLGER	A0A2I4GV46
FVESAGAR	A0A2I4GYA5
LLIDNVEELLPIVYTPTVGEACQK	A0A2I4E8F1	C22(Carbamidomethyl)
YTVTALQR	A0A2I4DZV2
AFSWEVLEAALKTR	A0A2I4E5L6
LVLPVPAFNVINGGSHAGNK	A0A2I4G6H5
AIPEEVLANAFQIPREDARR	A0A2I4F6R4
QRELEWER	A0A2I4F6R4
RLVALEPSNR	A0A2I4F6R4
DITFQNTAGPSK	A0A2I4G5V0
YFGYLISQK	A0A2I4FDU0
FAVVVAR	A0A2I4GNY5
YFDLGILNR	A0A2I4GET2
RQQQQQGLRGEEMEEMVQSAR	P93198	M13(Oxida)
SCDEYHIEKK	A0A2I4E5L6	C2(Carbamidomethyl)
GNLDIFSGR	A0A2I4HK82
AGDNLVDAYAK	A0A2I4ERI4
WLQLSAER	Q2TPW5;A0A2I4F6R4	W1(Oxida)
HIELLDLIKNEFK	A0A2I4FY24
AIDDAEGLVK	A0A2I4E4C3;A0A2I4F275
IRHNLDTQSESDFVSR	A0A2I4F669
IIPGYGGGMSSAK	A0A2I4HH93
NFNIIQNQLGK	A0A2I4GCK3
SYQQALGEVQVTQK	A0A2I4FJ33
NNGSAVWPR	A0A2I4G844
SSGGPISLKSERPSYSNQFGQFFEACPEEHR	A0A2I4DYF1	P13(Oxida); C26(Carbamidomethyl)
GEEMEEMVQSAR	P93198	M4(Oxida); M7(Oxida)
NVLAPAAPLK	A0A2I4GVV3
GDFAVEIGR	A0A2I4EJ76
CAGVDLVR	A0A2I4GEH1;A0A2I4GEI2	C1(Carbamidomethyl)
GETQVVSGTNYR	A0A2I4G446
IDGSFPSFSPSGDR	A0A2I4FY24
GFVPVDER	A0A2I4DE34
IWNLGSPDPNFTLDAHQK	A0A2I4GMD0
ELSFNMPR	A0A2I4DYF1;Q9SEW4
LHQLPDADNIVVAFPDDGAWK	A0A2I4DNH2;A0A2I4E7P0
EAIFATLIR	A0A2I4EED0
NFYLAGNPDDEFRPQGQQEYEQHR	Q2TPW5
EPSLTFLVGK	A0A2I4H0Z7
EIIYDVGPLPR	A0A2I4FJ33
AQQNSLDTLR	A0A2I4FMI8
YVDAVMTIPK	A0A2I4EZQ7
AXLLATCPDR	A0A2I4EV74	X2(N); C7(Carbamidomethyl)
FEGLEASKYDALVIPGGR	A0A2I4EBH6;A0A2I4EBH9
TLQALQYVQENPDEVCPAGWKPGEK	A0A2I4E114	C16(Carbamidomethyl)
SLPGITIDEKR	A0A2I4E4C3;A0A2I4F275
CGVSVPYK	A0A2I4E4Q9	C1(Carbamidomethyl)
LPEHLEHEKR	A0A2I4FJW9
STYQVAALPLDAK	A0A2I4EY39
TPDSYNLYK	A0A2I4GN45
VVPGGTAASLLDLEDPAQKR	A0A2I4GVC3
AGYTPIGSLK	A0A2I4HTI9
RRQEEAEWEEEEAR	A0A2I4F3W3
DPEQRYEQCQQQCER	A0A2I4DYF1;Q9SEW4	C9(Carbamidomethyl); C13(Carbamidomethyl)
VQEVVAEIFQK	A0A2I4GQV9;A0A2I4F5E4
GYIEGTAYK	A0A2I4H2G4
GSSSWNTLLDPLNGDPFIK	A0A2I4FJ33
LRENIGDPSR	Q2TPW5;A0A2I4F6R4
MGVEVYHHLK	A0A2I4FJR9
SCDEYHIEK	A0A2I4E5L6	C2(Carbamidomethyl)
IFEALPPDEQKLWHSHAYEIK	A0A2I4FEE8
SPAGTLTIDQNSLCGSPAR	A0A2I4F1Y6	C14(Carbamidomethyl)
GPGLFSDIGK	A0A2I4GN86	F5(Oxida)
GPGLYSDIGK
GRLRPGMVFVAPAGHPVAVIASR	A0A2I4E5L6
MAIIPDELYK	A0A2I4E2C5
EEKRENFNVEQGDIMR	A0A2I4E5L6
VNQIGSVTESIEAVK	A0A2I4G6H5
LDALEPTNR	Q2TPW5
NFDDGFPNLYINNAQDLR	A0A2I4DNH2
NILFVISKPDVFK	A0A2I4EGR0;A0A2I4GIF1
VAYALAQGLK	A0A2I4E560
FYFGDHVLPLFETGIPLLK	A0A2I4DNH2;A0A2I4E7P0
SILWAADYELPK	A0A2I4FU15
RPVLEELAGK	A0A2I4FV44
APAALGPYSQAIK	A0A2I4DWI1;A0A2I4EY39
DVNGEQLGR	A0A2I4GTR6
DGTVDLSAFK	A0A2I4DWN0
RMMRPDEDEQEGQR	A0A2I4EG83
YYCTVIDAPGHR	A0A2I4DF35	C3(Carbamidomethyl)
TGEIGDGKIFLVPVSDVIR	A0A2I4EXR1
TDEGRIQVLEK	A0A2I4E5L6
VPGILEKPELEK	A0A2I4FEE8
YGAGIGPGVYDIHSPR	A0A2I4G145;A0A2I4H6T0
CEERFEEEQR	A0A2I4DYF1	C1(Carbamidomethyl)
EPGPLPGINTK	A0A2I4E6C1
VYLTVLLPDAK	A0A2I4E2G3
NVEKEDKTDTWHR	A0A2I4FG09
LIASAMER	A0A2I4GA29
HACPATFTYAHDSPSLMHECSSPR	A0A2I4EV74	C3(Carbamidomethyl); M17(Oxida); C20(Carbamidomethyl)
ARLPEHLEHEK	A0A2I4FJW9
KATYEEIK	A0A2I4DLJ0;A0A2I4HMA3;A0A2I4DQW1
DNGVEETFCTLR	A0A2I4GEH1;A0A2I4GEI2	C9(Carbamidomethyl)
ISNINAIVK	A0A2I4GA29
AIPEEVLANAFQIPREDAR	A0A2I4F6R4
GLHGAAIPGCPETFQSESSSQFR	A0A2I4GEH1	P8(Oxida); C10(Carbamidomethyl)
AEIQVVDHLGQTVFDDDLREGQLLTIPQNFGVVKR	A0A2I4F6R4
YDTVHGQWK	A0A2I4HV21
LQVVGENGQNVFDGEIREGQALTVPQNFAVIKK	A0A2I4GEH1
EREEVVNPR	A0A2I4DYF1
LMEEVVPFFQSVR	A0A2I4FDU0
YLYLTGR	A0A2I4DYD9
DETTLFSSDSSGSPRR	A0A2I4GEH1	P14(Oxida)
VPLVSSALLK	A0A2I4G2K6;A0A2I4EXR1
YVNEGELGPYIVEYDGNYR	A0A2I4G912
VQEQDIDR	A0A2I4E221
ENIGDPSR	Q2TPW5;A0A2I4F6R4
YHTVFDSGK	A0A2I4H0Z7
LSVKEDDKPAGK	A0A2I4E270
AASLAFQNK	A0A2I4G9D2
AEEATHPESIR	A0A2I4FP25
ALGGTISGSDR	A0A2I4EBH9
EIGELIAR	A0A2I4G5X7;A0A2I4H286
TVPNVFIGGK	A0A2I4EPC6
QVHLFYCPECEDLAR	A0A2I4DNH2	C7(Carbamidomethyl); C10(Carbamidomethyl)
IPGLGHKEDR	A0A2I4EXA3
DGSYSLVMETK	A0A2I4G912
RGLLLPSFSNAPR	A0A2I4GEH1
FIEHCLASVDR	A0A2I4H891	C5(Carbamidomethyl)
VQGMPTFVLVK	A0A2I4EUF7
YMEPADVEWLK	A0A2I4FY24
GYLIGNPGTDPK	A0A2I4E2C5
SVQVIVVTDGER	A0A2I4E8F1
TRVPEQLEHAK	A0A2I4G1C3
QDPQQQYHR	A0A2I4DYF1;Q9SEW4
AYVGALNK	A0A2I4E9I4
GPLLGGWQPIK	A0A2I4G446
DTDILAAFR	A0A068L7V0
YASEVYEK	A0A2I4FA99
VTTLTEAK	A0A2I4FV44
CYFSVACFFHAR	A0A2I4H0Z7	C1(Carbamidomethyl); C7(Carbamidomethyl)
DETTLFSSDSSGSPRR	A0A2I4GEH1
DRAEQFGQQHVSGAQG	G8H6H9
GQIPDFLGNFK	A0A2I4FRC3
GLHGAAIPGCPETFQSESSSQFR	A0A2I4GEH1	P8(Oxida); C10(Carbamidomethyl); P11(Oxida)
EPSITFLVAK	A0A2I4DXM6;A0A2I4FXC7
FIHKDEVSEK	A0A2I4DNH2
QTQGVIIK	A0A2I4E5L6
TPGGCNNPCTVFK	A0A2I4DXS2	C5(Carbamidomethyl); C9(Carbamidomethyl)
RAQETAGQMGQTVTGK	A0A2I4FJW9
VIIFGDLGK	A0A2I4F1Y6
NEGFSGGNCR	A0A2I4E9D6	C9(Carbamidomethyl)
GRAEVQVVDNFGQTVFDDELREGQLLTIPQNFAVVK	Q2TPW5
WSREEQEREER	Q2TPW5
VNIVNMHK	A0A2I4F669
KGSDSVSVVTK	A0A2I4FJE1
AGIQFPVGR	A0A2I4GPT2
MREFLSDKER	A0A2I4FU15
GGIPICFPQFSNLGPLEPHGFAR	A0A2I4DFM2	C6(Carbamidomethyl)
AVDILVK	A0A2I4E9I4
FYLAGNPHQQQQGGR	A0A2I4GEH1	P7(Oxida)
SRSQSPEER	A0A2I4GEH1
ILQISGER	A0A2I4HSA4
LLPNGNMVLHNSK	A0A2I4G912
ERESESER	Q2TPW5
GLKDEGLVVSPGK	A0A2I4HH05
ATYEEIKK	A0A2I4HMA3;A0A2I4DQW1
TDTPNIGR	A0A2I4GPP6
LGEQLGQR	A0A2I4E4B1
AQAAFLAR	A0A2I4G6G4
NSHHIIEATFK	A0A2I4DNA9
MNLTPVALMEATCFAK	A0A2I4G268	C13(Carbamidomethyl)
NNAFPSPSPDGK	A0A2I4FY24
YASEVYDK	A0A2I4ER46
NILNGTVFR	A0A2I4GET2
ASPYPGQNSLQR	A0A2I4H891
APGFGENR	A0A2I4GA29;A0A2I4G5X7;A0A2I4H286
NEGFEWVSFK	Q2TPW5
LEEKVEQEK	A0A2I4E270
AAETVQNIGEK	A0A2I4H8I2
FGAAVVSLEHR	A0A2I4ERI4;A0A2I4DJ86
GVSLLLPTDVVIADK	A0A2I4GVI3
TVLVDNEDFLKELE	A0A2I4GDH8
ASPEILGMK	A0A2I4H891
NLFSVSDCK	A0A2I4FK11	C8(Carbamidomethyl)
DKDFVKDDFMGR	A0A2I4DN12
DGWVLNPPENYNHWAER	A0A2I4FJE1
TNSGILLPGSTTK	A0A2I4G271
GAMMVPHYNSK	A0A2I4DYF1;Q9SEW4
FTLTMLK	A0A2I4GH14
KLTHGAPEDEVR	A0A2I4GDG3
SFVADYPIVSIEDPFDQDDWEHYAK	A0A2I4FJR9
RDQLEKLFGK	A0A2I4E5L6
SNPEWNQVFAFSK	A0A2I4DN12
QFQEQEER	A0A2I4DYF1
SSSSSSGSYEDDGSQGQGGEGESGEGR	A0A2I4FLL5
AAVEEGIVPGGGVALLYASK	A0A2I4GA29;A0A2I4G5X7;A0A2I4H286
SEEGSSREEGYEEEELGGER	A0A2I4E5L6
SGGYDEDNQRQHFR	P93198
LGKVDEYFNK	A0A2I4EZQ7
SKFESLVNPLIER	A0A2I4GQV9
FSANYGAK	A0A2I4G268
VKEIVSSTPVVVFSK	A0A2I4EPC6
SSQMAQLQGER	A0A2I4F669	M4(Oxida)
FPEVVLK	A0A2I4ETU6
ESFGEFTIR	A0A2I4GVV3
EGQALTVPQNFAVIK	A0A2I4GEH1;A0A2I4GEI2
DMDGIVVR	A0A2I4EV07
TIQYLIGSGMDPR	A0A2I4G660;A0A2I4DYD9
IFLENVIR	A0A2I4EYW8;A0A2I4F8J9
QAPTIPFSWIFDR	A0A2I4G660;A0A2I4DYD9
ASTELPLVGNK	A0A2I4E114
GHLFPNALYTPHWSMTDNR	A0A2I4EG83	M15(Oxida)
EEKRENFNVEQGDIMR	A0A2I4E5L6	M15(Oxida)
DGKPVTIELIDAK	A0A2I4DE34
EGDIIAFPAGVAHWSYNDGSNPVVAISLLDTNNNANQLDQNPR	Q2TPW5	P8(Oxida); H13(Oxida); Y16(Oxida); P22(Oxida)
VVDTVVGAK	A0A2I4ENV7
QEQDQAAVESHR	A0A2I4ECY8;A0A2I4DRB3
MVIYNNEK	A0A2I4F1N0
LPDGPIFLK	A0A2I4ERI4
VNQGLTVYGNK	A0A2I4E030
ISGLIYEETR	A0A2I4EYW8
HESEEGEVK	A0A2I4DYF1;Q9SEW4
TGLPYIWHSK	A0A2I4EC90;A0A2I4EZQ7
CEERLEEEQRSQEER	A0A2I4DYF1	C1(Carbamidomethyl)
DTVDGMTAMVAAK	A0A2I4GF78
SKPGALPTFVLVDR	A0A2I4GQG8
CEERLEEEQR	A0A2I4DYF1	C1(Carbamidomethyl)
TVDAEELSVEER	A0A2I4E7R9
ILDLPGVHQGPACFDALSAK	A0A2I4HS53	C13(Carbamidomethyl)
TTPSVVAYTK	A0A2I4G6L9
APFTHGLGLENINVATQR	A0A2I4DE34
LQVVGQNAR	A0A2I4DWD2
FMDMSAEKGHLFPNAMYTPHWSMTDNR	A0A2I4F669
DNGLLLHIHR	A0A068L7V0
YEGDEVNMILAK	A0A2I4H3R6
QQQQFGQCQLNRLDALEPTNR	Q2TPW5	C8(Carbamidomethyl)
MVVEEVVSAYGR	A0A2I4DVH2	M1(Oxida)
WFDTNYHFIVPELGPDVK	A0A2I4G145	F8(Oxida)
WFDTNYHYIVPELGPDVK	A0A2I4H6T0
IALPENIQFEK	A0A2I4EKZ7
VYGDIIPSTLADR	A0A2I4FI15;A0A2I4FI23
HVLLAVR	A0A2I4GPT2
GSTDQHAYIQQLR	A0A2I4E030
QCQEHCR	A0A2I4DYF1	C2(Carbamidomethyl); C6(Carbamidomethyl)
DIIIATGSVPFVPK	A0A2I4DE34
NSQLAPNSFLR	A0A2I4E030
TDEYGNVIRTDEYGTVIR	A0A2I4EXA3
IQVLEKFTK	A0A2I4E5L6
TCPIYQNTCVK	A0A2I4F1Y6	C2(Carbamidomethyl); C9(Carbamidomethyl)
QQQQQGLR	P93198
VEPLPDGSGHFFNLSVQNK	A0A2I4DZX6
HLDEFNQK	A0A2I4F9P9
QVEAHHYCAHQNEEMR	A0A2I4HCL0	C8(Carbamidomethyl)
ALAATGTPAILR	A0A2I4EY62
ATGEGFEWVSFK	A0A2I4F6R4	W8(Oxida); F11(Oxida)
DAVTYTEHAR	A0A2I4EYW8
LSSINVENVEENRR	A0A2I4DZV2
MPFQPGHIER	A0A2I4F9P9
FFIGGNWK	A0A2I4E560
DRDYGMGPAAGTADPTPK	A0A2I4HUU1
EFLEEKGNGR	A0A2I4E8C7;A0A2I4DX02
EREREEQEQEER	A0A2I4F3W3
VVPASSIPDGWLGLDIGPDSIK	A0A2I4GVI3
LQVVGENGQNVFDGEVREGQALTVPQNFAVIK	A0A2I4GEI2	F12(Oxida)
LVMEEEPLRPLVLGGDHSISFPVIR	A0A2I4GTQ5
RESWPGSR	A0A2I4GEH1
LKGVSLLLPTDVVIADK	A0A2I4GVI3
DQLEKLFGK	A0A2I4E5L6
EPVFSFWFNR	A0A2I4DXM6
TMPKPHEDTNTR	A0A2I4FV44	M2(Oxida)
QTESVPPVPSAK	A0A2I4EEQ0
TPATPFFFNTIYDPYRK	A0A2I4FDU0
INPAAPLDK	A0A2I4G7L5
QQPQCER	A0A2I4DYF1	C5(Carbamidomethyl)
LWAIDTDPPPFPTTTSSK	A0A2I4DFM2
QAQQCQR	A0A2I4DYF1	C5(Carbamidomethyl)
NHPQFLAGK	A0A2I4F3W3
FRPGTVALR	A0A2I4H5T0	F1(Oxida)
YRPGTVALR
ETVEGPAQNLLESVAQLIASTTFTK	A0A2I4GRI8
QSQQGQSR	Q2TPW5
HNIADAQR	A0A2I4GEH1
FRPGTVALR	A0A2I4H5T0
AGIALNDK	A0A2I4HV21
LVLPGELAK	A0A2I4EV03
RQQQQQGLRGEEMEEMVQSAR	P93198	M13(Oxida); M16(Oxida)
AGNQGFEWVAFK	A0A2I4GEH1;A0A2I4GEI2	W8(Oxida)
QFQEQEERER	A0A2I4DYF1
AITPTLDLNK	A0A2I4G9D2
FMDMSAEK	A0A2I4F669
HVLIATGSR	A0A2I4G268
EVGQEIQSK	A0A2I4GES3
NITVNEAQSR	A0A2I4HFG4
KAQDYVCGLAPR	A0A2I4G660	C7(Carbamidomethyl)
HEETTPR	A0A2I4E5L6
TQLVLDAVK	A0A2I4FU15
ATLSGLPDR	A0A2I4F6J2
AALQEINQLIEQR	A0A2I4DJ86
KREEEAR	A0A2I4F3W3
QQQQQGLRGEEMEEMVQSAR	P93198	M12(Oxida)
LQVVGENGQNVFDGEVREGQALTVPQNFAVIKK	A0A2I4GEI2	F12(Oxida)
GITGVLFPGCPETFEESQRQSQQGQSR	Q2TPW5	C10(Carbamidomethyl)
VTNPLFEK	A0A2I4DY57
DAYGNVIR	A0A2I4EXA3
FAGQLHLSSSR	A0A2I4FH22	F1(Oxida)
ITPAKDGKPVTIELIDAK	A0A2I4DE34
GVPVVSEAWLIDSIQK	A0A2I4E344
VPEQLEHAK	A0A2I4G1C3
MASPSHQMFGQR	A0A2I4G844
QLPGTSVEGVEK	A0A2I4HKV1
RNHPQFLAGK	A0A2I4F3W3
LSEYIGKK	A0A2I4E114
GHLFPNAMYTPHWSMTDNR	A0A2I4F669
NFYLAGNPDDEFRPQGQQEYEQHRR	Q2TPW5
EGDVIAFPAGVAHWCYNDGDTPVVTVALMDTTNNANQLDQNPR	A0A2I4F6R4	H13(Oxida); C15(Oxida); M29(Oxida)
QLQVIRPR	Q2TPW5
GIYWQEELIPFFQSVTLSK	A0A2I4EZQ7
LGMKPIPGVSR	A0A2I4GIF1
FEGLEASK	A0A2I4EBH6;A0A2I4EBH9
REDSATLTEEDLLQRPR	A0A2I4ERG1
VNAGTEPEVDLGPVISK	A0A2I4F5I3
YNRDETTLFSSDSSGSPRR	A0A2I4GEH1	P17(Oxida)
RCEEQLR	A0A2I4DYF1	C2(Carbamidomethyl)
LRENIGDPSRADIYTEQAGR	A0A2I4F6R4
LGPVVSGSQYEK	A0A0D3L730
CIIEKENNFKQPGER	A0A2I4FXP4	C1(Carbamidomethyl)
NFYLAGNPDDEFRQEGQQEYEQHR	A0A2I4F6R4
ATITTVREEK	A0A2I4E5L6
AVDVTGPAEGPVQGSR	A0A2I4GC17
NVFGEGIYPDVTATNIYYGGTK	A0A2I4ERI4
LHGLIPYGIR	A0A2I4FRC3
AHEAAGQMGQTVTGK	A0A2I4G1C3	M8(Oxida)
LIDDMVAYALK	A0A2I4GET2
HGLHNPFKEPER	A0A2I4FJ33
FGLQEAHGK	A0A2I4GUD8
NLQVLCFDVNAQGNIRFPLAGK	A0A2I4E5L6	C6(Carbamidomethyl)
LNVHLVPHTHDDVGWLK	A0A2I4FQX7
SFLLAGGEPRDGQSGQGGSR	A0A2I4EG83
FKDEIIPVPTK	A0A2I4ECY8;A0A2I4DRB3
FPCIQIIK	A0A2I4EJZ6	C3(Carbamidomethyl)
GSNIGLFMVNLTK	A0A2I4F3W3
QYQLPLQK	A0A2I4E8F1
LPEHLEHAK	A0A2I4DRG3
ATITTVREEKR	A0A2I4E5L6
IPDWFLNR	A0A2I4EFQ7
GITGVLFPGCPETFEESQR	Q2TPW5	P8(Oxida); C10(Carbamidomethyl)
NPLDLLPPSK	A0A2I4EEQ0
GYISPYFITNQK	A0A2I4GA29;A0A2I4G5X7;A0A2I4H286
YEMACPHVSSQSYEGQGR	A0A2I4DYF1;Q9SEW4	C5(Oxida); P6(Oxida); H7(Oxida)
EFQQCQER	A0A2I4DYF1	C5(Carbamidomethyl)
IAYVDFPGVYVVNR	A0A2I4FY24
LAHLFEIGEDRDLSVLTR	A0A2I4FQX7
SLPQEMDQAKR	A0A2I4GES3
VLTQYEDFANHNAFELLAK	A0A2I4E8F1
NGVLYIAIPK	A0A2I4ESJ4
TFVDLILKPSEDDLK	A0A2I4DFM2
SQTGVLIIK	A0A2I4FV44
FISPSEVSVDTPDGATTIVK	A0A2I4E4C3
VPEQLEHAKR	A0A2I4G1C3
GSMMGPHWNPMATEIAIVLQGQGMVR	A0A2I4F3W3
EEREREEEEAR	A0A2I4F3W3
AALTVEPR	A0A2I4DZX6
SERPSYSNQFGQFFEACPEEHR	A0A2I4DYF1	F14(Oxida); C17(Oxida)
EGDVIAFPAGVAHWCYNDGDTPVVTVALMDTTNNANQLDQNPR	A0A2I4F6R4	C15(Carbamidomethyl); Y16(dehyd)
YIFTIDDDCFVAK	A0A2I4EC90	F3(Oxida); C9(Carbamidomethyl)
YIYTIDDDCFVAK	A0A2I4EZQ7	C9(Carbamidomethyl)
EREIQEPAGR	A0A2I4F3W3
LRWAEDDDNQMK	A0A2I4F3W3
IQVLEKFTKR	A0A2I4E5L6
YGHHGYPTR	A0A2I4G4L9
NVLFFISKPDVFK	A0A2I4GFT0
LLDLFPMVVCTK	A0A2I4DNH2;A0A2I4E7P0	C10(Carbamidomethyl)
VAPEVIAK	A0A2I4DZV2
NPEEIPWGK	A0A2I4HMA3;A0A2I4DQW1
KELDLVPTVPQVSLAR	A0A2I4ER41
NFYLAGNPDDEFRPQGQQEYEQHRR	Q2TPW5	F12(Oxida); P14(Oxida)
NFYLAGNPDDEFRQEGQQEYEQHRR	A0A2I4F6R4
ELDLVPTVPQVSLAR	A0A2I4ER41
GAMMVPHYNSK	A0A2I4DYF1;Q9SEW4	M3(Oxida); M4(Oxida)
IPSSISYLTGLTQLK	A0A2I4FRC3
TGEAFTMGSHEPK	A0A2I4GPP6
TVFGGKPTKPDYK	A0A2I4G268
IKEVSHEWQLINK	A0A2I4GTR6
YNEGAVPGFDPATR	A0A2I4ERG1
MLTNIPISR	A0A2I4DNH2;A0A2I4E7P0
TMPKPHEDTNTR	A0A2I4FV44
EVHVTGGPIEDYAR	A0A2I4DWD2
TFQGPPHGIQVER	A0A068L7V0
AEQFGQQHVSGAQSS	G8H6H8
TTQIVDLSR	A0A2I4DN16
GALYSDALYVPHWNLNAHSVVYAIR	A0A2I4F6R4;Q2TPW5	H12(Oxida); W13(Oxida)
LPEGPWSATSPVADPSHLPR	A0A2I4GEX6
TWAGKPENFEK	A0A2I4DZV2
LSSINVENNEDNRR	A0A2I4G6G4
LPEHLEHEK	A0A2I4FJW9
VLEHEVGFWNMSR	A0A2I4DWN0
DYGMGPAAGTADPTPK	A0A2I4HUU1
NGLLEVQK	A0A2I4E030
ELPEWEFR	A0A2I4GVV3
QFALQEVGHLR	A0A2I4HH05
SFGIPGNHLGQQSHGFR	A0A2I4FJ33
TSGSIPGLNPGLAAGLPGK	A0A2I4E4Q9
ARLPEHLEHEKR	A0A2I4FJW9
VGDQVVKDQEFIEATREPSITFLVAK	A0A2I4FXC7
SEGATIVCGGDRPEHLKK	A0A0D3L730	C8(Carbamidomethyl)
RVESEAGLSEYWNR	A0A2I4GEH1	W12(Oxida)
TVITSDHALK	A0A2I4DE34
RGAMMVPHYNSK	A0A2I4DYF1;Q9SEW4
GRAEIQVVDHLGQTVFDDDLREGQLLTIPQNFGVVK	A0A2I4F6R4
SGGYDEDNQRQHFRQCCQQLSQMDEQCQCEGLR	P93198	Y4(dehyd); H12(Oxida); F13(Oxida); C16(Carbamidomethyl); C17(Carbamidomethyl); M23(Oxida); C27(Carbamidomethyl); C29(Carbamidomethyl)
LNEDFLQCAVYDTDHAHGR	A0A2I4FEE8	C8(Carbamidomethyl)
RKEDIEMALTK	A0A2I4EPC6
HPFILGIR	A0A2I4DWN0
AGDTCPTAIHDFEGDQTYSEKPGHNFVLTAK	A0A2I4EBH6	C5(Carbamidomethyl)
GGPPPIGAR	A0A2I4HH05
WPLYLSTK	A0A2I4GET2
CYLSVPCFFHAK	A0A2I4FXC7	C1(Carbamidomethyl); C7(Carbamidomethyl)
MTLFTGSSR	A0A2I4FJ33
GLIYPPFSGIR	A0A2I4E8F1
RLQEDDNRR	A0A2I4EG83
AALQETNQLVEQR	A0A2I4ERI4
WAEDDDNQMK	A0A2I4F3W3
ENFNVEQGDIMR	A0A2I4E5L6	M11(Oxida)
NPFAPTLHFNYR	A0A2I4G3Y1
SERPSYSNQFGQFFEACPEEHRQLQEMDVLVNYAEIK	A0A2I4DYF1	C17(Carbamidomethyl)
TVAQEYGGGAFR	A0A2I4GRW6
FPIPPAVCTGK	A0A2I4FXP4	C8(Carbamidomethyl)
DGLPDAVVWNPWDKK	A0A2I4DFM2
LAYLELGHNALK	A0A2I4FRC3
FYTECFGMK	A0A2I4GDH8	C5(Carbamidomethyl)
EREIQEPAGRQPEER	A0A2I4F3W3
VSSMPSVSFTIGGK	A0A2I4FXC7
NFGWELNEK	A0A2I4G268
EGDVIAFPAGVAHWCYNDGDTPVVTVALMDTTNNANQLDQNPR	A0A2I4F6R4	F7(Oxida); P8(Oxida); H13(Oxida); C15(Carbamidomethyl); Y16(dehyd); M29(Oxida)
DGQSGQGGSRQEER	A0A2I4EG83
NLSPIKELGGEPPKPSLGSAIDTQYGSLDALIQK	A0A2I4FA99
TSAGILLPEK	A0A2I4GG47
TSGQPMKSPMAGYTSVIRAMPIDVLTNSFQMSPR	A0A2I4EG83	P5(Oxida); M6(Oxida); P9(Oxida); M10(Oxida); Y13(dehyd)
SERPSYSNQFGQFFEACPEEHR	A0A2I4DYF1	F14(Oxida); C17(Oxida); P18(Oxida)
IIAHMAANDR	A0A2I4E030
LYDKYGDYIGIK	A0A2I4HK82
SYSHEELIR	A0A2I4H3R6
CYLELSK	A0A2I4EZQ7	C1(Carbamidomethyl)
TGCSYNHGHFSCATGDCGGR	A0A2I4EV74	C3(Carbamidomethyl); C12(Carbamidomethyl); C17(Carbamidomethyl)
TASGKPFVELLK	A0A2I4DZV2
MGVEVYHNLK	A0A2I4G6H5
NVIIWGNHSSTQYPDVSHATVK	A0A2I4DKI1
QIETHHYITR	A0A2I4FEE8;A0A2I4H9U4
LGEPLGYVPKEDILYAVK	A0A2I4GVV3
EGQALTVPQNFAVIKK	A0A2I4GEH1;A0A2I4GEI2
RSSGGPISLKSESPSYSNQFGQFFEACPEEHR	Q9SEW4	P6(Oxida); P14(Oxida); Y16(dehyd); F20(Oxida); F23(Oxida); C27(Carbamidomethyl)
ELPLRGFDDEMR	A0A2I4G268
QPVGTTAYMGR	A0A2I4F0A4
QRELEWER	A0A2I4F6R4	W6(Oxida)
AYNILDADPDFENCNGWSLTVTRR	A0A2I4F3W3	C14(Carbamidomethyl)
QTPKEETAPVKEK	A0A2I4H7Y8
FYCWDTAGQEK	A0A2I4FT30	C3(Carbamidomethyl)
YLTEPAWFK	A0A2I4H769
GLDRDNGVEETFCTLR	A0A2I4GEH1	C13(Carbamidomethyl)
ALGGTITGSDRR	A0A2I4EBH6
QRELEWERER	A0A2I4F6R4
CEVAPGCGVWK	A0A2I4FC17	C1(Carbamidomethyl); C7(Carbamidomethyl)
AATYDEIK	A0A2I4HV21
EVEQMVDMEK	A0A2I4EN04
HSEFISYPIYLWTEK	A0A2I4GTR6
HAGWGVMASHR	A0A2I4DDT5
TFAAVGVDPAIMGVGPAVAIPAAVK	A0A2I4ECY8
SPPGHGPVVACK	A0A2I4EV74	C11(Carbamidomethyl)
ELSFNMPR	A0A2I4DYF1;Q9SEW4	M6(Oxida)
QQNLNHCQYYLR	P93198	C7(Carbamidomethyl); Y9(Oxida)
VIMNQDFIEATREPSLTFLVGK	A0A2I4H0Z7	M3(Oxida)
VPLKDLTENPDESTGIR	A0A2I4EQZ4
ALNDHHVLLEGTLLKPNMVTPGSDSPK	A0A2I4F2B2
SQSPEERER	A0A2I4GEH1
EIQEPAGRQPEER	A0A2I4F3W3
TPDSYNLYKR	A0A2I4GN45
EGDIIAFPAGVAHWSYNDGSNPVVAISLLDTNNNANQLDQNPR	Q2TPW5	P8(Oxida); P22(Oxida)
VSGPSVINAMTHHIYNLGAGVDPSLESK	A0A2I4FW47
AMTHASFSEENNR	A0A2I4FJ81
ERPSLEDISK	A0A2I4FMI8
VANSTHVGYIK	A0A2I4G912
ELSFNMPREEIEEIFESQMESYFVPTER	A0A2I4DYF1;Q9SEW4	F4(Oxida); M19(Oxida)
SLPQEMDQAK	A0A2I4GES3
AFSWEVLEAALK	A0A2I4E5L6	F2(Oxida); W4(Oxida)
IPLYQHIANLAGNK	A0A2I4FJR9
DAPMFVVGVNEKEYKPEFDIVSNASCTTNCLAPLAK	A0A2I4DQW1	P3(Oxida); F5(Oxida); Y14(Oxida); P16(Oxida); F18(Oxida); C26(Carbamidomethyl); C30(Carbamidomethyl)
VAPWFGIHQPCVGLINK	A0A2I4G6S8	C11(Carbamidomethyl)
YHTVFDYGNQR	A0A2I4DXM6
TWQGHPENIEAAQK	A0A2I4GH14
VELLEPEPINSQADYWK	A0A2I4FEE8
YTGVFCAPAPDNPK	A0A2I4G4J1	C6(Carbamidomethyl)
REEEKEQR	A0A2I4F3W3
SMSKHEETTPR	A0A2I4E5L6
HVSPQTHHFNPFISPDSTR	A0A2I4FY24
ETLEHDLPGHLLR	A0A2I4H6D4
KVRDDLEVSLPKPYLPR	A0A2I4DSD4
ISPNPVVPGK	A0A2I4HRB3
NGMFDNAHIR	A0A2I4EED0
TVIINSEGVTR	A0A2I4GNX3
YEMACPHVSSQSYEGQGRR	A0A2I4DYF1;Q9SEW4	C5(Carbamidomethyl)
ENSQIPGYYDGR	A0A2I4FHG8
VATPAQAQEVHSELRK	A0A2I4E560
GLCPVVGCR	A0A2I4EV74	C3(Carbamidomethyl); C8(Carbamidomethyl)
SSQMGQLQGGGDQQRSR	A0A2I4EG83	M4(Oxida)
SGGYDEDNQRQHFRQCCQQLSQMDEQCQCEGLR	P93198	Y4(dehyd); H12(Oxida); F13(Oxida); C16(Carbamidomethyl); C17(Oxida)
SGGYDEDNQRQHFRQCCQQLSQMDEQCQCEGLR	P93198	Y4(dehyd); H12(Oxida); F13(Oxida); C16(Oxida)
WDEKNQEEIAK	A0A2I4FGD9;A0A2I4F9P9
ICHTNNCPVGVASQR	A0A2I4F3S9	C2(Carbamidomethyl); C7(Carbamidomethyl)
NIIIATGSDVK	A0A2I4F275
EIQEPAGRQPEEREEQR	A0A2I4F3W3
GHLFPNAMYTPHWSMTDNR	A0A2I4F669	Y9(Oxida)
QEEAEWEEEEARREEER	A0A2I4F3W3
EEGEEETDDRFLLQDSK	A0A2I4GN45
ARLPEHLEHAK	A0A2I4DRG3
FRLPENAK	A0A2I4HSA4;A0A2I4FFZ4;A0A2I4FG09
EQEEEESTGR	A0A2I4DYF1;Q9SEW4
FPLAGKNNIVNEFEKEAK	A0A2I4E5L6
QMSQHACTFALYSHDMTR	A0A2I4FEE8	C7(Carbamidomethyl)
FNRQESTLVR	Q2TPW5
MIRPDEDRQEGQR	A0A2I4F669
HLSHLFGLFPGHTITVEK	A0A2I4F7X4
SNLKPVTLELGGK	A0A2I4FIX0
QEERQEQR	A0A2I4EG83
SLPQEMDQAKR	A0A2I4GES3	M6(Oxida)
LLAWVGDEILTR	A0A2I4EED0
EVDCKAPDSVPR	A0A2I4HCL0	C4(Carbamidomethyl)
IPLAGGTFYEPHR	A0A2I4H3B4
FSHCFVPFPDAMTSSSFLK	A0A2I4DSU2	C4(Carbamidomethyl); M12(Oxida)
VVDLIVHIASVHA	A0A2I4DLJ0;A0A2I4HMA3;A0A2I4DQW1
TIKVPEGFDYELYNR	A0A2I4EZQ7
TLGCEVAQCK	A0A2I4GZU9	C4(Carbamidomethyl); C9(Carbamidomethyl)
IAIIDHEK	A0A2I4DFM2
SNHPTFSPDGK	A0A2I4FY24
GLHGAAIPGCPETFQSESSSQFR	A0A2I4GEH1	C10(Oxida); P11(Oxida)
CFGYMVSK	A0A2I4EC90;A0A2I4EZQ7	C1(Carbamidomethyl)
ALQQSTLK	A0A2I4DZV2;A0A2I4G6G4;A0A2I4F2B2
EGEICQWTPAQAPWLRE	A0A2I4E5W7	C5(Carbamidomethyl)
SEGGYVWACK	A0A2I4GET2	C9(Carbamidomethyl)
GVLNILTGFGHEAGAPLASHPHVDK	A0A0D3L730
EIEKDAFEEAEKER	A0A2I4E068
DINALEQHIK	A0A2I4EZQ7
ATGEGFEWVSFK	A0A2I4F6R4	W8(Oxida)
IWNSVFER	A0A2I4ERG1
HGEPGQQQR	A0A2I4F6R4
GVNCVDYFTGGDKPYLITGSDDHTAK	A0A2I4GMD0	C4(Carbamidomethyl)
HEETTPRIWPFGGDSTHPFNLFHK	A0A2I4E5L6	W9(Oxida)
EEQELEDRR	A0A2I4F6R4
FVILAGLK	A0A2I4FK11
EEGYEEEELGGEREEENPYVFEDEDFETR	A0A2I4E5L6	Y4(dehyd)
GDLAVQTGR	A0A2I4E5W7
AAFKVPEDVIDDITQGTPAPAIVHAVQTK	A0A2I4F3W3	P6(Oxida)
SGINADPSGMLSSWKPGTDCCSWAGITCSGNR	A0A2I4FRC3	W14(Oxida); C20(Carbamidomethyl); C21(Carbamidomethyl); C28(Carbamidomethyl)
HFTAYDLEK	A0A2I4E221
GITGVLFPGCPETFEESQR	Q2TPW5	C10(Carbamidomethyl); P11(Oxida); F14(Oxida)
AGIALNDNFVK	A0A2I4DLJ0
YEMACPHVSSQSYEGQGRR	A0A2I4DYF1;Q9SEW4	M3(Oxida); C5(Carbamidomethyl)
SVTNQPDFVR	A0A2I4G0J0
QQQQQGLRGEEMEEMVQSAR	P93198	M12(Oxida); M15(Oxida)
EAKELAFNFPAR	A0A2I4E5L6
QPVEVCFAYPDVDAAYKR	A0A2I4EV07	C6(Carbamidomethyl)
QCCQQLSQMDEQCQCEGLR	P93198	C2(Carbamidomethyl); C3(Carbamidomethyl); C13(Oxida)
QCCQQLSQMDEQCQCEGLR	P93198	C2(Carbamidomethyl); C3(Oxida)
MMRPDEDEQEGQR	A0A2I4EG83	M2(Oxida)
FMDMSAEK	A0A2I4F669	M4(Oxida)
IEDVTPIPSDSTRR	A0A2I4E5I4
SGDYVEHHLK	A0A2I4FC17
LGELKDSAADAAR	A0A2I4FX23
QRELEWERER	A0A2I4F6R4	W6(Oxida)
EQEEEESTGRFQK	A0A2I4DYF1;Q9SEW4
ELAFNFPAREVEK	A0A2I4E5L6
YAIICQENGLVPIVEPEILVDGPHDIEK	A0A2I4DZV2	C5(Carbamidomethyl)
SLPQEMDQAK	A0A2I4GES3	M6(Oxida)
FGECKLKR	A0A2I4F6R4	C4(Carbamidomethyl)
QCCQQLSQMDEQCQCEGLR	P93198	C2(Carbamidomethyl); C3(Oxida); M9(Oxida)
MRELQNDHHLR	A0A2I4DE34
YLDMSAEKGHLFPNALYTPHWSMTDNR	A0A2I4EG83	F12(Oxida)
GLTLFAPQDEAFK	A0A2I4HTI9
IVYGGGDEHVPGGFYPK	A0A2I4HH05
FISDSVEDQTEQVLK	A0A2I4DWI1
SERPSYSNQFGQFFEACPEEHRQLQEMDVLVNYAEIKR	A0A2I4DYF1	C17(Carbamidomethyl)
ILDPSHLSK	A0A2I4FW47
LTYYTPEYQTK	A0A068L7V0
VVVSSCGHDGPFGATGVK	A0A2I4EMM7;A0A2I4DUX4	C6(Carbamidomethyl)
AKTPTEECCSSVK	A0A2I4FYP5	C8(Carbamidomethyl); C9(Carbamidomethyl)
QSQQGQSREFQQDR	Q2TPW5
QQRPGEHGQQQR	Q2TPW5
VVSLELGGK	A0A2I4ETX8
MMRPDEDEQEGQR	A0A2I4EG83	M1(Oxida); P4(Oxida)
DHPTKPVTFTSASEETEGGHK	A0A2I4FHY8
TPANSDQAKPQTPK	A0A2I4FNH8
VYGDIIPSTLADRR	A0A2I4FI15;A0A2I4FI23
GLHGAAIPGCAETFQSESSSQFR	A0A2I4GEI2	H3(Oxida); P8(Oxida); C10(Carbamidomethyl); F14(Oxida)
ALPEDVLINAYRIDREEAR	A0A2I4GEH1;A0A2I4GEI2
EPWHDLHSR	A0A2I4H3B4;A0A2I4H6D4
VVILDANPNTFMLPHHK	A0A2I4DYF1	M12(Oxida)
ALPEDVLINAYRIDR	A0A2I4GEH1;A0A2I4GEI2
REELESDLRER	A0A2I4HW69
LTGLSAEGQK	A0A2I4DYD9
GITGVLFPGCPETFEESQQGQSR	A0A2I4F6R4	P8(Oxida); C10(Carbamidomethyl)
ALDMNTAEDAIVR	A0A2I4EMM7
GDVFVIPQFFAVTSK	A0A2I4F669
IYDTASHVK	A0A2I4GSQ3
IRHNLDTQSESDFVSR	A0A2I4F669	F13(Oxida)
GLHGAAIPGCPETFQSESSSQFR	A0A2I4GEH1	H3(Oxida); P8(Oxida); C10(Oxida); P11(Oxida); F14(Oxida)
EGDVIAFPAGVAHWCYNDGDTPVVTVALMDTTNNANQLDQNPR	A0A2I4F6R4	F7(Oxida); P8(Oxida); H13(Oxida); W14(Oxida); C15(Carbamidomethyl); Y16(dehyd); P22(Oxida)
YSEVKPALK	A0A2I4G145
VVDLVVHVASTK	A0A2I4HV21
ASNDLLTK	A0A2I4DWN0
IGGASEAEVSEKKDR	A0A2I4GA29;A0A2I4G5X7
VPGIIEKPELENLVK	A0A2I4H9U4
TWAGKPENVK	A0A2I4G6G4
DKAEQFGQQHVSGAQSS	G8H6H8
DIGAHPDAEK	A0A2I4FJD1
AATPAALDYTDIPHSQIR	A0A2I4FU01
DQEFIEATREPSITFLVAK	A0A2I4FXC7
IWPFGGDSTHPFNLFHK	A0A2I4E5L6	W2(Oxida)
WSREEQELEDR	A0A2I4F6R4	W1(Oxida)
KYGQDATNVGDEGGFAPNIQENKEGLELLK	A0A2I4G6H5;A0A2I4FJR9
YEMACPHVSSQSYEGQGR	A0A2I4DYF1;Q9SEW4	M3(Oxida); C5(Oxida)
AAIENSTSDYDKEK	A0A2I4H286
MMRPDEDEQEGQRQLVNGLEETLCTTR	A0A2I4EG83	C24(Carbamidomethyl)
TASGKPFVEVLK	A0A2I4G6G4
EYKPELDIVSNASCTTNCLAPLAK	A0A2I4DLJ0	C14(Carbamidomethyl); C18(Carbamidomethyl)
RSSQMGQLQGGGDQQR	A0A2I4EG83	M5(Oxida)
NFYLAGNPDDEFRPQGQQEYEQHR	Q2TPW5	P14(Oxida); Y20(Oxida)
AEHQQQSQRPDLQPR	G8H6H9
QGVADHANNLASK	A0A2I4DE34
IPAGTPVYLINRDENEKLYIVK	A0A2I4E5L6
NVIHGSDSVESARK	A0A2I4EJ76
VVILDANPNTFMLPHHKDAESVAVVTR	A0A2I4DYF1	P8(Oxida); M12(Oxida)
QCCQQLSQMDEQCQCEGLR	P93198	C2(Oxida)
EGPIVYVPESHSPSVWTK	A0A2I4GN45
YEMACPHVSSQSYEGQGRREQEEEESTGR	A0A2I4DYF1;Q9SEW4	C5(Carbamidomethyl)
VIHLLYNAGDVK	A0A2I4GUD8
KIDYHTGVFATK	A0A2I4DE34
GKLNFGRALECFFLSSCSSPCFCMNSMESQDEFETR	A0A2I4ETU1	C11(Oxida)
ATVVVYVVEGTGRYEMACPHVSSQSYEGQGR	A0A2I4DYF1;Q9SEW4	C18(Carbamidomethyl)
TELWSESEEEFQCAGVAAIR	A0A2I4F669	W4(Oxida); F11(Oxida); C13(Carbamidomethyl)
RMIRPDEDRQEGQR	A0A2I4F669
HVVHDLSSPSHSAAYHR	A0A2I4G0J0
SERPSYSNQFGQFFEACPEEHR	A0A2I4DYF1	F14(Oxida); C17(Carbamidomethyl)
SERPSYSNQFGQFFEACPEEHRQLQEMDVLVNYAEIKR	A0A2I4DYF1	P4(Oxida); Y6(dehyd); F10(Oxida); F13(Oxida); F14(Oxida); C17(Carbamidomethyl); P18(Oxida); H21(Oxida)
IWPFGGDSTHPFNLFHK	A0A2I4E5L6	W2(Oxida); P3(Oxida)
GITGVLFPGCPETFEESQQGQSR	A0A2I4F6R4	F7(Oxida); P8(Oxida); C10(Oxida); P11(Oxida); F14(Oxida)
FHGYHGVK	A0A2I4GRI8
TIEPNGLLLPQYSNAPQLLYIVK	A0A2I4F6R4	P4(Oxida)
HNVADPQRTDVYNER	A0A2I4GEI2
EEGYEEEELGGEREEENPYVFEDEDFETRVR	A0A2I4E5L6
RRESWPGSR	A0A2I4GEH1
EFAPSIPEK	A0A2I4DKI1
MIRPDEDRQEGQR	A0A2I4F669	M1(Oxida)
CEERFEEEQRR	A0A2I4DYF1	C1(Carbamidomethyl)
EEEQQRHNPYYFHSQSIR	A0A2I4DYF1;Q9SEW4
VVTIDDYEDVPANNEK	A0A2I4EKH7
IGADLSHVFCTK	A0A2I4G9D2	C10(Carbamidomethyl)
MEDNVVHSR	A0A2I4G6S8
EDFGGGHPDPNLTYAK	A0A2I4F4R8
AVVVHEDVDDLGKGGHELSK	A0A2I4G8M7
EGGVLPGIKVDK	A0A2I4DZV2;A0A2I4G6G4
ALSQHAMSAGQRPWGR	A0A2I4DYF1;Q9SEW4	M7(Oxida)
IWPFGGDSTHPFNLFHKRPSQSNQFGR	A0A2I4E5L6
HQAVALRSGADMSTFYSCSFEGYQDTLYTHSFRQFYR	A0A2I4EF36	M12(Oxida); Y16(dehyd); C18(Carbamidomethyl); H30(Oxida); F32(Oxida); F35(Oxida); Y36(dehyd)
LQVVGENGQNVFDGEVREGQALTVPQNFAVIKK	A0A2I4GEI2
QHFRQCCQQLSQMDEQCQCEGLR	P93198	C6(Carbamidomethyl); C7(Oxida)
QHFRQCCQQLSQMDEQCQCEGLR	P93198	C6(Oxida)
QQQQCQSRCEERLEEEQR	A0A2I4DYF1	C5(Carbamidomethyl); C9(Carbamidomethyl)
VLVVANPANTNALILK	A0A2I4DKI1
ESFNLECGDVIRVPAGATVYVINQDSNERLEMVK	A0A2I4DYF1;Q9SEW4	C7(Oxida); P14(Oxida)
MSIVCGLPILECVYCLACAR	A0A2I4G090	C5(Oxida); P8(Oxida)
CGDQVGCPCIGFDGLDVASECGPSCECGLECGNRSTQR	A0A2I4DIK2	C1(Oxida); P8(Oxida); C31(Oxida)
CTLCLSNRQYPTATACGHVFCWNCIMEWCNEKPECPLCR	A0A2I4E0R6	C1(Oxida); Y10(dehyd); P11(Oxida); H18(Oxida); W28(Oxida); P33(Oxida); P36(Oxida); C38(Oxida)
CEVCPDYDICNSCYQKDGGIDHPHKLTNHPSMADR	A0A2I4ET35	C1(Oxida); Y7(Oxida); Y14(dehyd); H29(Oxida); P30(Oxida)
CPSPCHRGVCAPCPVMVTISCACGETHFEPHKCHYGACPPCR	A0A2I4ER18	C1(Oxida); P4(Oxida); P12(Oxida); F28(Oxida); H31(Oxida); H34(Oxida); Y35(dehyd); C38(Oxida); C41(Oxida)
ILRPVSVPGHFEAFHGSGGEDPESFYR	A0A2I4E5L6	F11(Oxida)
GDRLPLGAPALMMSPQPVNLGQVSPDLVR	A0A2I4FEE8
LCFGCKQPVSDADMEAPEWEYGVCCPHCYTLKSDEEK	A0A2I4ER33	C2(Oxida); F3(Oxida); M14(Oxida); C28(Oxida)
CPSPCHRGVCAPCPVMVTISCACGETHFEPHKCHYGACPPCR	A0A2I4ER18	C1(Oxida); P2(Oxida); P12(Oxida); P14(Oxida); M16(Oxida); P30(Oxida); H31(Oxida); H34(Oxida); Y35(dehyd); P39(Oxida); P40(Oxida); C41(Oxida)
CCAKCLCVPPGYYGNKAVCPCYNNWK	A0A2I4FQP7	C1(Oxida); P9(Oxida); P10(Oxida); P20(Oxida); Y22(dehyd)
FYCPFKDCSAMLVDDGEDQAVSSSECPNCHRLFCAQCK	A0A2I4G5J5	Y2(dehyd); C3(Oxida); M11(Oxida); C29(Oxida); H30(Oxida)
YEMACPHVSSQSYEGQGR	A0A2I4DYF1;Q9SEW4	M3(Oxida); C5(Oxida); P6(Oxida); H7(Oxida)
AIVEQYGQTIIDLLLAEANPKK	A0A2I4H0Z7
INGTANINAIR	A0A2I4G6J7
GITCTADINGQCPGELR	A0A2I4DXS2	C4(Carbamidomethyl); C12(Carbamidomethyl)
TVPDKLTLGEIWEMTEANR	A0A2I4DSD4
IGATEPSQLAINDNANGLAR	A0A2I4DZV2
VEFNQADLDGDGEDVKCDVK	A0A2I4G9S9	C17(Carbamidomethyl)
AMGIMNSFINDIFEK	A0A2I4EV03
EGDVIAFPAGVAHWCYNDGDTPVVTVALMDTTNNANQLDQNPR	A0A2I4F6R4	C15(Carbamidomethyl); Y16(Oxida)
IINEPTAAAIAYGLDKK	A0A2I4FU77;A0A2I4EV32
LVVETTANQDPLVTK	A0A2I4ER46
VQASIAANTWVVSGSPQTK	A0A2I4FR74
FSSSESSCLSNCAR	A0A2I4FGP6	C8(Carbamidomethyl); C12(Carbamidomethyl)
SLPGFSGSLPFK	A0A2I4E2C5
AGSDTEVLWNDAR	A0A2I4FK11
MQDMAAYVGQK	A0A2I4GES3
IPGLNTLGVSLSR	A0A2I4G258
TVDVEELSVEER	A0A2I4EB92
ETVGGGVEDVYGEDR	A0A2I4E8F1
DQAGPGILQQTGER	A0A2I4F6V7
NTDKMNFAEIEKEINTLAK	A0A2I4H7Y8
DETGASPTSWAIWTR	A0A2I4G660;A0A2I4DYD9
AAVPSGASTGVYEALELR	A0A2I4G6H5;A0A2I4FJR9
YQDELIANAAYIGTPGK	A0A2I4DZV2;A0A2I4G6G4
FSATNTFSDLK	A0A2I4GDK5
FLQGLLTNDVR	A0A2I4GV46
QANALFWSPTGR	A0A2I4FK11
TVVCSQDYSGFIVNR	A0A2I4H3L6	C4(Carbamidomethyl)
LDIDPESITWR	A0A2I4FSI7
SVAAGMNAMDLR	A0A2I4GA29;A0A2I4G5X7;A0A2I4H286
TCPVYQNICTNQEK	A0A2I4H891	C2(Carbamidomethyl); C9(Carbamidomethyl)
NLYIMDAVDGDR	A0A2I4FY24
ALGLQVSAAGYDR	A0A2I4DE34
LILGADSPAVQENR	A0A2I4DX89
TFSPVTESLNPTINHYNPFVSPGSR	A0A2I4G9S9
SKYQDELIANAAYIGTPGK	A0A2I4DZV2;A0A2I4G6G4
LNGGANFVNHGYTK	C5IX20
SSSSSSGSYEDDGSQGQGGEGESGEGRR	A0A2I4FLL5
IPSAVGYQPTLATDLGGLQER	A0A2I4H0S0
VTALDLEASGIK	A0A2I4F421
LSGTGSEGATIR	A0A2I4F4R8
NGPLILEMDTYR	A0A2I4EI97
RQEEAEWEEEEAR	A0A2I4F3W3
IFRNQDQEFFFPGPSR	A0A2I4E5L6
GVTTIVGGGDSVAAVEK	A0A2I4GVI3
AFASANNLPTDAK	A0A2I4FU15
QMSTEAQSVASR	A0A2I4FI15
TSEMSAVGLLPAALQGIDIR	A0A2I4E030
SEESNMCDLLR	A0A2I4G7L5	C7(Carbamidomethyl)
YNQSSPEDSEMHFIR	A0A2I4E775
IIGDGEVGPVTQR	A0A2I4EED0
AGMDINCGTYLLR	A0A2I4E221	C7(Carbamidomethyl)
HVTVIAADVVK	A0A2I4DWD2
VSEAEGVYSALEK	A0A2I4FBS4
SLTTTATADGIEECRK	A0A2I4F0A4	C14(Carbamidomethyl)
VDLNVPLDDNLNITDDTR	A0A2I4GVI3
VGLAQMLR	A0A2I4FUR8
NGIPLTTAAAANFTR	A0A2I4DYE8
SMPTSAALDVVAK	A0A2I4F4R8
YVDAVLTVPAR	A0A2I4FDU0
QENGEEEDQDWSAK	A0A2I4EKZ7
ACSVEEIDEGR	A0A2I4DVH2	C2(Carbamidomethyl)
DYADILEFLVGR	A0A2I4G660;A0A2I4DYD9
DATDDRVTIESAEAALK	A0A2I4GET2
LVSLEMGK	A0A2I4GLX7
AANGVVIATEK	A0A2I4GBF8
TVQGGISSTAAMGK	A0A2I4E0U4
GAIANPDEGR	A0A2I4E030
YVTGRQPPGAEQIDQAR	G8H6H9
LTDGAWIDTMPSWSPK	A0A2I4G9S9
FAYQGYDFVR	A0A2I4E2C5
MVVEEVVSAYGR	A0A2I4DVH2
DQLPMVLDAVER	A0A2I4FJ33
HIELLDLIK	A0A2I4FY24
VGNLLPVSVK	A0A2I4GG47
VIMNQDFIEATREPSLTFLVGK	A0A2I4H0Z7
GETLQEYWWCTER	A0A2I4GJI5	C10(Carbamidomethyl)
VLFDLNEVPR	A0A2I4DN12
ELISNSSDALDKIR	A0A2I4GTR6;A0A2I4E2C3
LVAVSNHVAFANPNAPVYPR	A0A2I4H891
FVEVVEAQR	A0A2I4GXC0
FTTEVVGNSYYGAVK	A0A2I4DLW5
FVSAIVSPFASFEK	A0A2I4FY55
ITACLDPDGWK	A0A2I4E6C1	C4(Carbamidomethyl)
GGLDFTKDDENVNSQPFMR	A0A068L7V0
VQVGMTQHFMR	A0A2I4ERG1
LVGVSEETTTGVK	A0A2I4GJI5
SFVSEYPIVSIEDPFDQDDWEHYSK	A0A2I4G6H5
YAEVKPALSNMVAAAK	A0A2I4H6T0
SVEAFSVLSGATDANGR	A0A2I4DDH4
SIQDAYINAIR	A0A2I4H3B4;A0A2I4H6D4
EMPTTQGSPGYAQTR	A0A2I4EWQ5
TPASEWLDTR	A0A2I4F421
LFLANPDLPR	A0A2I4GBA0
MANMLEGGGK	A0A2I4HS53
QLNMVDPDEKDNSGKPLPSR	A0A2I4FQD8
AIQDFNFPVGLLPK	A0A2I4DG61
DAPMFVVGVNEK	A0A2I4HV21;A0A2I4DLJ0;A0A2I4HMA3;A0A2I4DQW1
ALAENEGEGLAK	A0A2I4DE34
VTPPGLHAFTPATSPGNK	A0A2I4FY24
SPITADVVSGSSK	A0A2I4GRW6
FLVDSGKVDGER	A0A2I4GRW6
AGDGTTCATVLTR	A0A2I4H286	C7(Carbamidomethyl)
LKPLLESAGQR	A0A2I4F421
GPILLEDYHLVEK	A0A2I4FXP4
GIGDPTTPGWASTR	A0A2I4DDP5
IDWKETPETHIIR	A0A2I4EQL8
RAEEATHPDSIR	A0A2I4H5W9
ISSLNAVVK	A0A2I4G5X7
GVEELADAVK	A0A2I4GA29;A0A2I4G5X7
SFVAVQGVVYCK	A0A2I4H8G0	C11(Carbamidomethyl)
ALKPELEASIEK	A0A2I4ETB2
ALIAEGSCGSPR	A0A2I4E030	C8(Carbamidomethyl)
LGMKPILGVSR	A0A2I4EGR0
EGAPTAVSHGLWLNIPDYDAPTQLVKPLER	A0A2I4EZQ7
VVGSVCDLTSR	A0A2I4FZX4	C6(Carbamidomethyl)
IVDIPADALAFNPTTGAGTIIDSGTVFTR	A0A2I4GZU9
LVTVEDIVR	A0A2I4F4R8
ATDVMIAGK	A0A2I4GJI5
EAKELAFNFPAREVEK	A0A2I4E5L6
GFSKEEAEALLR	A0A2I4EGV9
VVIEVSFLR	A0A2I4HRB3
DPFLLDCVSK	A0A2I4G9D2	C7(Carbamidomethyl)
HLDDYQNLFHR	A0A2I4F7X4
VVEVNALAK	A0A2I4H6T0
KIPSQSPPPDEIPASTSLIK	A0A2I4DS29
GAPSGFVLPIR	A0A2I4FSI7
QCCQQLSQMDEQCQCEGLRQVVR	P93198	C2(Carbamidomethyl); C3(Carbamidomethyl); C13(Carbamidomethyl); C15(Carbamidomethyl)
VSAANSRPPNPQ	A0A2I4F3L2
VDTSYHLDLCK	A0A2I4ERI4	C10(Carbamidomethyl)
LTLGSEVGGDQLR	A0A2I4G9S9
YNRDETTLFSSESFGWQR	A0A2I4GEI2
ALQPIFQIYGR	A0A2I4DX02
LVVQLADK	A0A2I4GMB7
IESILVSLPLTAR	A0A2I4G3Y1
NVVSSLAIIGPK	A0A2I4E221
AMMLSLAQLHEPLLR	A0A2I4EX36
EMKDKAEQFGQQHVSGAQSS	G8H6H8
HVTVIAADVVKEEDCRR	A0A2I4DWD2	C15(Carbamidomethyl)
VIVVGNPCNTNALICMK	A0A2I4GVX3	C8(Carbamidomethyl); C15(Carbamidomethyl)
YCGICCQQCK	A0A2I4F772	C2(Carbamidomethyl); C5(Carbamidomethyl); C6(Carbamidomethyl); C9(Carbamidomethyl)
VIDASLTLIR	A0A2I4GTQ5;A0A2I4GF78
VPEAVSGLER	A0A2I4FRC3
GLLPPAILSQALQEK	A0A2I4E8F1
FFEVPTGWK	A0A2I4F4R8
QHLSAAEGDTSISK	A0A2I4G9D2
VICDHLGFGVK		C3(Carbamidomethyl); F8(Oxida)
VICDHLGYGVK	A0A2I4EZQ7	C3(Carbamidomethyl)
FITHSVTFSEINK	A0A2I4G7L5
LFETDPKECK	A0A2I4E5L6	C9(Carbamidomethyl)
AVDNSGTVIGIK	A0A2I4ETK6
TLSIIDSGIGMTK	A0A2I4GTR6
GVNLGWQWFK	A0A2I4GV46
SGLWVNPR	A0A2I4FEE8;A0A2I4H9U4
TWLGQDYLFVR	A0A2I4DWN0
AAPVAPIGLWDR	A0A2I4EKZ7
GEEMEEMVQSARDLPNECGISSQR	P93198	C18(Carbamidomethyl)
ASSFSEFFK	A0A2I4EV74
GEAGTGNVVEAVR	A0A2I4FUR8
LLDACINPR	A0A2I4G3Y1	C5(Carbamidomethyl)
LCIIGSGPAAHTAAIYASR	A0A2I4FTL6	C2(Carbamidomethyl)
KAEEEEGGEIVFGGVDPNHYK	A0A2I4FXC7
HVPISIAGTR	A0A2I4E8C7
KIPLYQHIANLAGNK	A0A2I4FJR9
NGEWTIVK	A0A2I4DKI1
AFLGSVSDYCAHHAK	A0A2I4GY65	C10(Carbamidomethyl)
AGIVPVAFR	A0A2I4FVP5	F8(Oxida)
AGIVPVAYR
AMHAVIDR	A0A068L7V0
IVVVDSELPTGGSQK	A0A2I4H6D4
GYDPEVIDIR	A0A2I4DTC3
LGLDPKPITDCYSSGYGK	A0A2I4FAE5	C11(Carbamidomethyl)
ILGLGDLGCQGMGIPVGK	A0A2I4E8F1	C9(Carbamidomethyl)
FEAEAGLTEYWSPNDEQFR	A0A2I4GEI2
SLEEDVAYHTSGDFRK	A0A2I4FS48;A0A2I4H3R6
STYEVAALPLGAK	A0A2I4DWI1
VEWGLLYVLARDEEGMLSK	A0A2I4DSD4
VIACVGETLEQR	A0A2I4E560	C4(Carbamidomethyl)
VRDDLEVSLPKPYLPR	A0A2I4DSD4
EITALAPSSMK	A0A2I4GLH4
GVTGYGFDFVR	A0A2I4G145
AEEATHPDSIR	A0A2I4H5W9
FTVPLDYSLDHGASPK	A0A2I4GBC5
QTQGVIIKASK	A0A2I4E5L6
IPSSEEIADRINK	A0A2I4H6T0
AGNQGFEWVAFKTNDNAK	A0A2I4GEH1;A0A2I4GEI2
VSAYVTHGVFPNR	A0A2I4E7P0
YGYEMPVDVLAK	A0A2I4FTS6
LCNMDIISR	A0A2I4G623	C2(Carbamidomethyl)
QASLANDQLR	A0A2I4F0A4
ELEQAEHESKQG	A0A2I4E270
GAQILQSLKPVK	A0A2I4FEE8;A0A2I4H9U4
FLGKDIEMSVK	A0A2I4FJ81
LNEWMNHSSYHK	A0A2I4E0U4
HIEIFDTESK	A0A2I4G9S9
DDGTVNVLNETWSDGKR	A0A2I4H2G4
MLSSETAVIAETGDSWFNCQK	A0A2I4F3L2	C19(Carbamidomethyl)
HSLIYTGATR	A0A2I4DWN0
DNNCGLVCK	A0A2I4DVI7	C4(Carbamidomethyl); C8(Carbamidomethyl)
ARNEGFEWVSFK	Q2TPW5	W8(Oxida)
IDAEAILAAEK	A0A2I4FGD9
AGETTVHNVEEKAEDLKDR	A0A2I4FMI8
KKYGQDATNVGDEGGFAPNIQENK	A0A2I4G6H5;A0A2I4FJR9
TFEQAQNCLLPMGITSENVAHR	A0A2I4ECY8	C8(Carbamidomethyl)
GLHGAAIPGCAETFQSESSSQFRGDQGSQR	A0A2I4GEI2	C10(Carbamidomethyl)
DLEADPEDEYLK	A0A2I4H3R6
FPFLLVDR	A0A2I4H3V2
HTITTHLPQEVLMVR	A0A2I4FU15
VVEHGGWPCWVDDSTLYFHR	A0A2I4FY24	C9(Carbamidomethyl)
ATFISHGNTAR	A0A2I4G660;A0A2I4DYD9
FSRQETFLAR	A0A2I4F6R4
MLQNYLGAECFQR	A0A2I4FY55	C10(Carbamidomethyl)
SMNIGENEKR	A0A2I4E0U4
TVDNDVGIIDR	A0A2I4G0J0
IGKPHTVPCK	A0A2I4FS16	C9(Carbamidomethyl)
EIDIGGYR	A0A2I4HUU1
TSGQPMKSPMAGYTSVIR	A0A2I4EG83
LADDINTR	A0A2I4HTI9
IDPNEHLETFK	A0A2I4H244
LVGVSEETTTGVKR	A0A2I4GJI5
ACENVTQQLR	A0A2I4FSI7	C2(Carbamidomethyl)
KPVIAGDTLVMR	A0A2I4H3V2
CTAFPFVK	A0A2I4EBH9	C1(Carbamidomethyl)
MQDMAAYVGQK	A0A2I4GES3	M4(Oxida)
VQPDFLVVGSR	A0A2I4EUG6
GSYVEVLER	A0A2I4E775
TTPSYVAFTDTER	A0A2I4EV32
GGPTSLVTFDIHALQER	A0A2I4E253
AIDKIDLPDSAK	A0A2I4HGH1
IILEEEIERER	A0A2I4F3W3
CVATLLHEMK	A0A2I4ECY8;A0A2I4DRB3	C1(Carbamidomethyl)
STSFVHCDVSK	A0A2I4FDH7	C7(Carbamidomethyl)
GAALQGSGWIWLALDKEQK	A0A2I4FA99
ASNPFVNLK	A0A2I4EC90;A0A2I4EZQ7
GILAIDESNATCGK	A0A2I4GH14	C12(Carbamidomethyl)
YSLKPLVPR	A0A2I4GVI3
EVSHEWQLINK	A0A2I4GTR6
NADEEEGGEIVFGGVDPNHYK	A0A2I4DXM6
EQLGQSDPMFAR	A0A2I4FDU0
LYDSLSAK	A0A2I4ES79
VPAGATVYVINQDSNERLEMVK	A0A2I4DYF1;Q9SEW4	M20(Oxida)
ANFSDEDIKALTK	A0A2I4ETB2
SGYESLLR	A0A2I4FY55
FYTYYDKVDYR	A0A2I4G912
QAQLKPETAPK	A0A2I4ENE9
TELWSESEEEFQCAGVAAIR	A0A2I4F669	C13(Carbamidomethyl)
APWDIQDDEHEIK	A0A2I4ESJ4
SINALEQHIK	A0A2I4EC90
YYEFLDHFR	A0A2I4ERI4
TGAEYIVESTGVFTDKEK	A0A2I4HMA3;A0A2I4DQW1
DRHFLENLK	A0A2I4GF78
EYTGAPYFAAISALK	A0A2I4G9D2
FASIDNCK	A0A2I4FVE8	C7(Carbamidomethyl)
QVHLFYYPECEDLAR	A0A2I4E7P0	C10(Carbamidomethyl)
FFDQQEQREGVIIR	A0A2I4DYF1;Q9SEW4
TPHSGYHFDGSAR	X2D409
VFEAHTDYIR	A0A2I4GMD0
NEGFEWVSFK	Q2TPW5	W6(Oxida)
ATAGDTHLGGEDFDNR	A0A2I4EV32
NATPGSTLGDDYFLSR	A0A2I4DJK4
ITIKPQTDR	A0A2I4GJI5
LVQPAYIAVR	A0A2I4GZU9
AXLLATCPDR	A0A2I4EV74	X2(S); C7(Carbamidomethyl)
AYISGSTHGIHPLANGGGK	A0A2I4HCL0
MVFVPEDGSTPVELDVFNFK	A0A2I4GET2
VAPEEHPVLLTEAPLNPK	A0A2I4GLH4
APEYLLLTYNGR	A0A2I4FGD9;A0A2I4F9P9
VSLMQIPSKDELR	A0A2I4FK11
LRTLEPTR	A0A2I4EG83
INSTENRPVLHVALR	A0A2I4F4W8
GEHTYVPVTQK	A0A2I4DXM6
LQELPDSDNIAIAFPDDGAWKR	A0A2I4E253
TWGSGFLITR	A0A2I4FY55
TKGEAGTGNVVEAVR	A0A2I4FUR8
HDWNTLMANK	A0A2I4F6J2
SLEDWAEQNILVHLKPVEK	A0A2I4G660
TNPANPSIELGPEFKK	A0A2I4DWC6
VFDLRPEQYVLK	A0A2I4DXM6
DFLAGQNNIINQLEREAK	Q9SEW4
HQRQFDEQEKEHCQR	A0A2I4E5L6	C13(Carbamidomethyl)
EFNIPIIR	A0A2I4FIV8
SGDELTSLKDYVTR	A0A2I4GTR6
FYLAGNPHQQQQGGR	A0A2I4GEH1	P7(Oxida); H8(Oxida)
QSLLEALTEHVK	A0A2I4E0P7
GAAGVHIEDQSSVTKK	A0A2I4E0U4
VFHFWQVDR	A0A2I4HCL0
QAGWGVMASHR	A0A2I4G6H5
VLSMEEIDEHLTAISERD	A0A2I4FTS6
VVDIVDTFR	A0A2I4F248
AVITVPAYFNDAQR	A0A2I4GQV9;A0A2I4F5E4
GAAGVHIEDQSSVTK	A0A2I4E0U4
VAVITGGASGIGESTAR	A0A2I4FDH7
DHTVSATHGDMDQNTR	A0A2I4DJG1
NQDQEFFFPGPSRQPEEGGR	A0A2I4E5L6	P15(Oxida)
ELFDKPLDAIFINHNR	A0A2I4ETU6;A0A2I4G4J1
GSDSVSVVTK	A0A2I4FJE1
IVDPHTVDVDGKLYSAR	A0A2I4F6J2
AEKPELLTVILPQSLEK	A0A2I4G623
YSVPVLWDK	A0A2I4DWL3
VIISAPSKDAPMFVVGVNEK	A0A2I4HV21;A0A2I4DLJ0;A0A2I4HMA3;A0A2I4DQW1
VFTLAGLSVK	A0A2I4DX89
DDLEVSLPKPYLPR	A0A2I4DSD4
NFYLAGNPDDEFRPQGQQEYEQHR	Q2TPW5	P8(Oxida)
ETALLYDDQHSAAANK	A0A2I4FY55
FNGGGHINHSIFWK	A0A2I4FA99;A0A2I4ER46
WESEGGRTELWSESEEEFQCAGVAAIR	A0A2I4F669	C20(Carbamidomethyl)
ENVKESEGKGEEGDQMEK	A0A2I4E270
LARGDIFVIPAGHPIAITASQNENLR	A0A2I4DYF1;Q9SEW4	F7(Oxida); P10(Oxida); H13(Oxida)
ISVDDGIRPSATVSDLAR	A0A2I4DRB3
SIGNVLAGDRDSLAYDR	A0A2I4HH05
VSGLFFAIGHEPATK	A0A2I4FTL6
EYGQFVQHK	A0A2I4GNJ1
TLDTVHHDDFHQPNFTGASITK	A0A2I4H6D4
GGVIMDVVNAEQAR	A0A2I4FUR8
VPDGFDYELYNR	A0A2I4EC90	F5(Oxida)
VLTPHADYCLPGITR	A0A2I4EED0	C9(Carbamidomethyl)
ISMAGLSSK	A0A2I4DX89
NLLTPSTPFFFNTLYDPYREGADFVR	A0A2I4EZQ7
VVVSPSSLEDAKEPPLNTYKPK	A0A2I4GVE3
DCGIDDDRLMNVISESVK	A0A2I4GTQ5	C2(Carbamidomethyl)
SLKPFDLYTIGNSVK	A0A2I4DTC3
GVLVKEPGKPGDEPVDITPK	A0A2I4GRW6
DAFLANEATKR	A0A2I4H3R6
NVEKEDKNDTWHR	A0A2I4FFZ4
LFGKQTQGVIIK	A0A2I4E5L6
RMIRPDEDR	A0A2I4F669
VPDGFDYELYNR	A0A2I4EC90
KEEPATPKPEAGEEEAPKPKPK	A0A2I4EEQ0
RVESEAGLSEYWNRNDEQFR	A0A2I4GEH1	W12(Oxida)
LWHSHEYEVK	A0A2I4HCL0
DGQIYEDLVK	A0A2I4HCL0
VHDAGHMVPMDQPK	A0A2I4FZ47
EQIQRQQNLNHCQYYLR	P93198	C12(Carbamidomethyl)
ALTRPSSLFIEDLSK	A0A2I4F421
MLLEKDQPQK	A0A2I4DXM6
IDYHTGVFATK	A0A2I4DE34
TIEPNGLLLPQYSNAPQLLYIVKGR	A0A2I4F6R4
HEIDHNALSFSK	A0A2I4G6S8
IFRNQDQEFFFPGPSRQPEEGGR	A0A2I4E5L6
FQTECRINNLNAQEPGR	A0A2I4GEH1	C5(Carbamidomethyl)
IPAPYGSWK	A0A2I4GRW6
GDIFVIPAGHPIAITASQNENLR	A0A2I4DYF1;Q9SEW4	P7(Oxida)
TIAPILAEIAK	A0A2I4ENV7
EREREEVVNPR	A0A2I4DYF1
AAVPSGASTGVYEALELRDGGSDYLGK	A0A2I4G6H5;A0A2I4FJR9
VYAANTVPSLEHNGK	A0A2I4H244
VPEGFDYELYNRNDINK	A0A2I4EZQ7
LQVVGENGQNVFDGEVREGQALTVPQNFAVIK	A0A2I4GEI2
HDYNAQGGGANSVAHGYSK	A0A2I4EWQ1
EGELTIGTIDDIQK	A0A2I4E775
RSSGGPISLKSERPSYSNQFGQFFEACPEEHR	A0A2I4DYF1	Y16(dehyd); C27(Carbamidomethyl)
EGDVIAFPAGVAHWCYNDGDTPVVTVALMDTTNNANQLDQNPR	A0A2I4F6R4	F7(Oxida); P8(Oxida); W14(Oxida); C15(Carbamidomethyl); M29(Oxida)
LWHSHAYEIK	A0A2I4FEE8;A0A2I4H9U4
LEEEQRSQEERER	A0A2I4DYF1
TTGAPQNHWFGPAGDPR	A0A2I4FJ33
ISAYVTHGIFPNK	A0A2I4E253
FYFGDNILPCFESGIPLLK	A0A2I4E253	C10(Carbamidomethyl)
ALSQHAMSAGQRPWGR	A0A2I4DYF1;Q9SEW4
VVDSMTDNLRPTR	A0A2I4DFK2
IWHHTFYNELR	A0A2I4GLH4
EIQEPAGRQPEEREEQR	A0A2I4F3W3	P5(Oxida)
LLASPTHYSQLSPLQQPK	A0A2I4DWD2
SFLLAGGEPRDGQSGQGGSRQEER	A0A2I4EG83
VTYPILADPNRDIIK	A0A2I4FQD8
EHVGCSVGTGPVDSAYK	A0A2I4E9I4	H2(Oxida); C5(Carbamidomethyl)
IRENFPDVFNEEYHPDVYAIR	A0A2I4DVP2
QQQQFGQCQLNRLDALEPTNR	Q2TPW5	F5(Oxida); C8(Carbamidomethyl)
AGIALNENFVK	A0A2I4HMA3;A0A2I4DQW1
IFNLDLSYNHLVDPFPEMNVK	A0A2I4FRC3
HLKPEPVYK	A0A2I4FK11
DSIPVQNCEEEEIVR	A0A2I4F708	P4(Oxida); C8(Carbamidomethyl)
LVALEPSNRIEAEAGVIESWDPNNQQFQCAGVAVVRR	A0A2I4F6R4	C29(Carbamidomethyl)
TFHYYHPESR	A0A2I4F974
LVDANGREHVGCSVGTGPVDSAYK	A0A2I4E9I4	H9(Oxida); C12(Carbamidomethyl)
VINDNFGIVEGLMTAVHAITATQK	A0A2I4HMA3	F6(Oxida); M13(Oxida); H17(Oxida)
GLNPPGSDRFDYAR	A0A2I4GSQ3
FYKEEEKNDPEFAK	A0A2I4GVI3
AAPVAPIGLWDRFPTAR	A0A2I4EKZ7
RSLVATEYGEVTATDISDGIR	A0A2I4F3W3
VVILDANPNTFMLPHHKDAESVAVVTR	A0A2I4DYF1	F11(Oxida)
ESFNLECGDVIRVPAGATVYVINQDSNERLEMVK	A0A2I4DYF1;Q9SEW4	C7(Carbamidomethyl); P14(Oxida); Y20(Oxida)
QETFLAR	A0A2I4F6R4
AAALALR	A0A2I4GXD5
LTSFTPVKA	A0A2I4G446
LLGGNLADQR	A0A2I4E8F1
ITEEWAPASR	A0A2I4FC58
EVDYLIR	A0A2I4EBW6
QCQEYCR	A0A2I4DYF1;Q9SEW4	C2(Carbamidomethyl); C6(Carbamidomethyl)
INALAGR	A0A2I4GEH1
VQIVDDNGNNVFDERVKR	A0A2I4F669
GSSQQCR	A0A2I4EG83	C6(Carbamidomethyl)
GPVESALR	A0A2I4G6L9;A0A2I4DPC6
EEQEQEER	A0A2I4F3W3
AGNQGFEWVAFK	A0A2I4GEH1;A0A2I4GEI2	F6(Oxida); W8(Oxida)
DQVEAVIK	A0A2I4EXR1
ASPETIAK	A0A2I4GH14
AQQYPYAKPVEQR		Y6(dehyd); P9(Oxida)
YAPVTSER	A0A2I4DSD4
GKIESELSK	A0A2I4EB92;A0A2I4E7R9
CMEPVEK	A0A2I4EV32	C1(Carbamidomethyl)
FYTYYDK	A0A2I4G912
NQLPENIR	A0A2I4DDH4
FDPLGEGAK	A0A2I4FQX7
APGVQTPIILR	A0A2I4FXP4
SCNALLLK	A0A2I4G6H5	C2(Carbamidomethyl)
NAIDWASRPPNVWADK	A0A2I4GZV4
NFIAVATR	A0A2I4FY24
FKDIFQEAYEK	A0A2I4GET2
HFLENLK	A0A2I4GF78
QIPLSGPNSIIGR	A0A2I4G8M7
FLSCKIHCPSFICFCKSSPHIYSPGPLK	A0A2I4G0A8	C4(Oxida); P9(Oxida); C15(Oxida); Y22(dehyd); P26(Oxida)
TDEYGNVIPTDEYGNRIR	A0A2I4DU51
GKLNFGRALECFFLSSCSSPCFCMNSMESQDEFETR	A0A2I4ETU1	C11(Carbamidomethyl); C17(Oxida)
FTQANSEVSALLGR	A0A2I4H0S0
GQTPLFPR	A0A2I4G7L5
MSLYAAAK	A0A2I4DWD2
FKLEDLR	A0A2I4FRC3
IINEPTAAALSYGMNNK	A0A2I4GQV9;A0A2I4F5E4
VGGEFLAR	A0A2I4DX89
LFADFQK	A0A2I4F974
VLQISGER	A0A2I4FG09;A0A2I4EQL8
ANLVLVAR	A0A2I4DWD2
LAVNLIPFPR	A0A2I4FCH9
LQSNHDQR	A0A2I4F6R4
YHTVFDYGK	A0A2I4FXC7
VNVEQNTLIIQGEGEKESDDDENVRR	A0A2I4E198
LFQSGSGGR	A0A2I4FY24
TDRPHQLLVHPQR	A0A2I4GES3
CDGCVRSIFPPFYTCAQCGFFLHKSCVELSR	A0A2I4DGZ8	C1(Oxida); C4(Oxida); F12(Oxida); Y13(Oxida); F20(Oxida)
HNTMISSSWGAPAAFTKGFNLQHVSDGLYGRHLYVYSWPGGELR	A0A2I4GJI4	H1(Oxida); F15(Oxida); Y29(dehyd); H32(Oxida); Y34(dehyd); Y36(dehyd); W38(Oxida)
SIGNVLAGDRDSLAYDRTPEEILR	A0A2I4HH05
GALYSDALYVPHWNLNAHSVVYALRGR	Q2TPW5;A0A2I4F6R4	Y9(dehyd); H12(Oxida); W13(Oxida); Y22(dehyd)
ISQLGPGFK	A0A2I4DJ78
VVDSEGGR	A0A2I4EG83
GVMLSDGK	A0A2I4G7L5
FSVEEYNR	A0A2I4GXC0
ASLEMLR	A0A2I4FZ47
AVANLTR	A0A2I4E4C3
EFDDNIPAR	A0A2I4E6G4
YLFEDGSR	A0A2I4F4R8
NLGEALR	A0A2I4FUR8
VVYVLR	A0A2I4EG83;A0A2I4F669
TEEVIAR	A0A2I4ETX8
VADLIVK
SAFLGNDCLCGSPLAICKV	A0A2I4FRC3	C8(Carbamidomethyl); C10(Carbamidomethyl); C17(Carbamidomethyl)
TDVYNER	A0A2I4GEI2
LGAVLR	A0A2I4G748
SFENLCK	A0A2I4GTR6	C6(Carbamidomethyl)
VSDFFTR	A0A2I4FJ33
LFGDNLK	A0A2I4GUD8
SDLISDGETVK	A0A2I4G9D2
ADVYNER	A0A2I4GEH1
ESWPGSR	A0A2I4GEH1	W3(Oxida)
GVTVSDVR	A0A2I4G2K6;A0A2I4EXR1
QPEEGGR	A0A2I4E5L6
ESWPGSR	A0A2I4GEH1
TEAGEMR	A0A2I4GN45
AQETAGK	A0A2I4G1C3
AEQFGQQHVSGAQG	G8H6H9
LFETDPK	A0A2I4E5L6	F2(Oxida)
AALSVTPVLPTFTK	A0A2I4FRC2
LSSSGLLR	A0A2I4FI15
QESTLVR	Q2TPW5
SPVPELSLFR	A0A2I4FY24
MGPTFGAMMISGQK	A0A2I4EMM7;A0A2I4DUX4
FTERTELLR	A0A2I4DYF1;Q9SEW4
HTYVPVTR	A0A2I4FXC7
ANFSDEDIK	A0A2I4ETB2
ITFTGSTAVGK	A0A2I4DUG3
VNIVNQHK	A0A2I4EG83
SDPVVSFR	A0A2I4E866
GNLPLDGAPVIVK	A0A2I4GA34
NVVDTYTGK	A0A2I4E2U4
ERESESERR	Q2TPW5
YLWILCR	A0A2I4H2G4	C6(Carbamidomethyl)
RGEGCR	P93198	C5(Carbamidomethyl)
AAEISLYK	A0A2I4F7X4
GRDDDDEENPRDPR	A0A2I4DYF1;Q9SEW4
KIASGYDVPEGVDIR	A0A2I4ERG1
QMICCCNK	A0A2I4DF35	C4(Carbamidomethyl); C5(Carbamidomethyl); C6(Carbamidomethyl)
MPFQPGQIER	A0A2I4FGD9
IIGPALIGKNPTEQTK	A0A2I4FJR9
CFFHAK	A0A2I4DEZ1	C1(Carbamidomethyl)
ELAEEHYK	A0A2I4E5W7
AAMEVEREEK	A0A2I4H3N7
NLLTPSTPFFFNTLYDPYR	A0A2I4EZQ7
AGIALNDKFVK	A0A2I4HV21
IPAGTQPNTTLVMAK	A0A2I4HW07	P7(Oxida)
FEEEQRRQEER	A0A2I4DYF1
VNDFHYYK	A0A2I4G912
FHEEFHSLGMHVHGLAHAASGYHR	A0A2I4EZF3	H2(Oxida); H6(Oxida); M10(Oxida); H11(Oxida); H13(Oxida); H17(Oxida); Y22(dehyd)
MSIVCGLPILECVYCLACAR	A0A2I4G090	C5(Carbamidomethyl); P8(Oxida); C12(Oxida)
ICLACSISIFTSCLLFGLPWLASCRPCPADASEACPTIGR	A0A2I4F546	C2(Oxida); F10(Oxida); P28(Oxida); P36(Oxida)
REKMEYIVAQHPGMGSVPK	A0A2I4H304	M4(Oxida); M14(Oxida)
TQYGTISKMALLLALVILFIYLFRNTTPQQESSGLGR	A0A2I4H283	M9(Oxida); F19(Oxida); F23(Oxida)
HQAVALNVQSDLSIFYNCQFDGYQDTLYAHTHRQFYR	A0A2I4F1R5	F15(Oxida); Y16(dehyd); C18(Carbamidomethyl); F20(Oxida); Y23(dehyd); Y28(Oxida); H30(Oxida); F35(Oxida); Y36(dehyd)
FVSVCYHNYEHVYCFWHRGMICVCCHTWPEILYYK		C5(Oxida); Y9(Oxida); H11(Oxida); Y13(dehyd); C14(Oxida); W16(Oxida); H17(Oxida); H26(Oxida); W28(Oxida); Y33(dehyd); Y34(dehyd)
AEKFSCHGCNLLSQCCNSYEFCVSCCLNPSR	A0A2I4ETA7	C6(Oxida); H7(Oxida); Y19(dehyd); F21(Oxida); P29(Oxida)
VLPSLNGK	A0A2I4HMA3;A0A2I4DQW1
QIAGVIR
VLNQALK	A0A2I4DS29
AGIGAVLR
GVAIGNPLLR	A0A2I4GK56
LIEVLK	A0A2I4E8F1
YAVECR	A0A2I4ERG1	C5(Carbamidomethyl)
FYLAGNPR	A0A2I4GEI2
LDSSFTK	A0A2I4HTI9
INNLQYSLHTR	A0A2I4FW22
LLQIPGSK	A0A2I4FJ33
TAIIVPPPRN	A0A2I4FV44
QQYEQCR	A0A2I4DYF1	C6(Carbamidomethyl)
LSEYIGK	A0A2I4E114
LPLQDVYK	A0A2I4DF35
YFEEVLR	A0A2I4FS48;A0A2I4H3R6
YLFLSGR		F3(Oxida)
YLYLSGR	A0A2I4G660
SLCTAIAK	A0A2I4ETB2	C3(Carbamidomethyl)
LQYFDVAK	A0A2I4H6D4
LKTGDLYR	A0A2I4GN45
HIEATLTR	A0A2I4G6L9
LPMFGCNDSSQVLNEIQECKK	A0A2I4FHG8	C6(Carbamidomethyl); C19(Carbamidomethyl)
VKDSNTLLFGEK	A0A2I4DLJ0
THEIKDNIAGR	A0A2I4G4S7;A0A2I4G4S3
AEGTDIGEGRGEGK	A0A2I4FMI8
RLPILR	A0A2I4G6L0
EKREEEAR	A0A2I4GYB9
TVLVDNEDFLK	A0A2I4GDH8
YEMACPHVSSQSYEGQGRR	A0A2I4DYF1;Q9SEW4	M3(Oxida); C5(Oxida)
FAVIHGDNPRPDISFYSMR	A0A2I4FK11
LPSFPDVFRQFGVYFLYGLHMGGKYASR	A0A2I4GUI2	P2(Oxida); F8(Oxida); F11(Oxida); Y17(dehyd); M21(Oxida); Y25(Oxida)
YDSRNIFQPYPFFSSGGYR	A0A2I4FCP5	Y1(dehyd); Y10(dehyd); Y18(dehyd)
CLKLYCECFAAGIYCVGSCACETCFNKPEYEDLVLDTR	A0A2I4F7G6	C1(Oxida); C6(Oxida); F9(Oxida); Y14(dehyd); C21(Oxida); C24(Oxida); F25(Oxida)
YFPSPAPAR	A0A2I4DWI1;A0A2I4EY39
AGIVPVSFR
IVGTLGPK	A0A2I4DFK2
VLFDIPNSR	A0A2I4EFL0
LTDMILR	A0A2I4H9U4
TRYNEGAVPGFDPATR	A0A2I4ERG1
VVDLLAPYQR	A0A2I4H0S0
SWLAFAAQK	A0A2I4G145;A0A2I4H6T0
GRYDEEFAK	A0A2I4ERG1
VICSSSAK	A0A2I4F3W3	C3(Carbamidomethyl)
FSTVIHER	A0A2I4FXP4
YSHASSFAR	A0A2I4GTQ5
IVEETMNHFGR	A0A2I4H769
VSVDVFSR	A0A2I4GNI2
IQVPLLVSAEGK	A0A2I4FY24
ELGTCDLYPQSLK	A0A2I4GMD0	C5(Carbamidomethyl)
FPLAGKNNIVNEFEK	A0A2I4E5L6
AIGCELDLSDKPVGLGVR	A0A2I4HGR4	C4(Carbamidomethyl)
LGPVGQPK	A0A2I4GZU9
TLADYNIQK	A0A2I4DUR6
EILTIQAK	A0A2I4GUD8
DHSVGLNCGR	A0A2I4ERG1	C8(Carbamidomethyl)
ALIAAVEHK	A0A2I4FGD9;A0A2I4F9P9
ASTYFWPGSEVR	A0A2I4GPP6
QCCQQLSQMDEQCQCEGLR	P93198	C2(Oxida); M9(Oxida)
SVEIACEAR	A0A2I4EGV9	C6(Carbamidomethyl)
RQEERER	A0A2I4DYF1
LGIHEDSQNR	A0A2I4GTR6
EQFDSTVGIHPSAAEEFVTMR	A0A2I4G268
KGISPDFLGFLYLIR	A0A2I4HVG1	F10(Oxida); Y12(dehyd)
IPLAGGTFYEPHR	A0A2I4H3B4	F8(Oxida)
IPLAGGTYYEPHR	A0A2I4H6D4
VLSPQSRGEEREER	A0A2I4GEH1;A0A2I4GEI2
SGEESYERRDDDNDDSGER	A0A2I4E3M1
GLISGIFMGMIFGIALMAGWKHMMRYR	A0A2I4GQX5	M10(Oxida); M17(Oxida); W20(Oxida); H22(Oxida); M23(Oxida); M24(Oxida); Y26(Oxida)
DAEEQMLSLQK	A0A2I4DVP2
FAPQFSGYNQHDSQELLAFLLDGLHEDLNR	A0A2I4HPE6	P3(Oxida); F5(Oxida); H11(Oxida); F19(Oxida)
AAVPTIK	A0A2I4GVI3
VVAVGPGGR	A0A2I4G271
ELEWER	A0A2I4F6R4	W4(Oxida)
ASCISFK	A0A2I4EC90;A0A2I4EZQ7	C3(Carbamidomethyl)
IGLIYK	A0A2I4GN45
YNVAVK	A0A2I4GET2
IELGLK	A0A2I4HF60
VVFVAK	A0A2I4EN04
FPFLGK	A0A2I4FV44
SPMAGYTSVIR	A0A2I4EG83	P2(Oxida); M3(Oxida)
SQSPEER	A0A2I4GEH1
EIQTAVR	A0A2I4EV03
LLQLPTACNLK	A0A2I4FYP5	C8(Carbamidomethyl)
SNYVDTVK	X2D409
SYSDLLIR	A0A2I4ERG1
FLVGLSASIR	A0A2I4G727
GRSAHEYEREER	A0A2I4EB86	H5(Oxida)
AIIVQPER	A0A2I4F3L2
QQQHQQR	A0A2I4F6R4
NSIPLDR	A0A2I4FS48;A0A2I4H3R6
ITITNDK	A0A2I4FU77;A0A2I4EV32
ENNFKQPGER	A0A2I4FXP4
QQNLNHCQYYLR	P93198	H6(Oxida); C7(Carbamidomethyl); Y9(Oxida)
RSSDSSSPSLASK	A0A2I4EUW9
GERSVHNPYTISSSR	A0A2I4EJU7	H6(Oxida); P8(Oxida); Y9(dehyd)
GHLFPNALYTPHWSMTDNR	A0A2I4EG83	P11(Oxida); H12(Oxida); M15(Oxida)
EKIPGLGHK	A0A2I4EXA3
EEEKRATSDVELECPGK	A0A2I4F220	C14(Carbamidomethyl)
AHTWTGPSATESTNRSQPAGNPNSGGIYHLR	A0A2I4G7T4	H2(Oxida); W4(Oxida); P18(Oxida); Y28(dehyd); H29(Oxida)
ENVKESEGKGEEGDQMEK	A0A2I4E270	M16(Oxida)
DLPNECGISSQR	P93198	P3(Oxida); C6(Carbamidomethyl)
VNIVNMHK	A0A2I4F669	M6(Oxida)
WVDAYDKK	A0A2I4FI15
TWYKNEPFVLACQASQCFYIR	A0A2I4HU76	W2(Oxida); P7(Oxida); C12(Oxida); C17(Oxida); Y19(dehyd)
CCVLVSHSACIWDIKSLCCENMHDPSLACVAR	A0A2I4FNV9	C1(Oxida); C2(Oxida); H7(Oxida); W12(Oxida); M22(Oxida); H23(Oxida); C29(Oxida)
ESPTSAIVR	A0A2I4GPL8
GLVVPVIR	A0A2I4H7Y8;A0A2I4H138
LDSLGFR	A0A2I4GV46
LGVYTAK	A0A2I4G660;A0A2I4DYD9
LNISVTGIPK	A0A2I4G0J0
STELLIR	A0A2I4H5T0
IGPLGLSPK	A0A2I4DQX1
TCLTQLVK	A0A2I4G268	C2(Carbamidomethyl)
QPLGTAAQTDKDYK	C5IX20
SGGYDEDNQRQHFRQCCQQLSQMDEQCQCEGLR	P93198	F13(Oxida); C16(Oxida); C17(Oxida)
YEMACPHVSSQSYEGQGR	A0A2I4DYF1;Q9SEW4	Y1(Oxida); M3(Oxida); C5(Carbamidomethyl)
VWSEVQESK	A0A2I4HUF9
GSNTLDLIK	A0A2I4G145
GFPISVYNR	A0A2I4HBN3
AGADVVSPSDMMDGR	A0A2I4HPM6
QQNLNHCQYYLR	P93198	H6(Oxida); C7(Oxida)
WLPLAYK	A0A2I4F0A4
SERPSYSNQFGQFFEACPEEHR	A0A2I4DYF1	C17(Carbamidomethyl); P18(Oxida); H21(Oxida)
QCCQQLSQMDEQCQCEGLR	P93198	C2(Carbamidomethyl); C3(Carbamidomethyl); M9(Oxida); C13(Oxida)
WEYSTRPIYGWGNVGSK	X2D409
GHVFEEIQRPGTPLYNIK	A0A2I4E866
VEKQSAHFYSVTIEEEEAR	A0A2I4EIC3	H7(Oxida); F8(Oxida); Y9(dehyd)
NADEEEGGEIVFGGVDPNHYK	A0A2I4DXM6	F12(Oxida)
QQISQPLINRPPIPATGVPVAGALDQR	A0A2I4DS40
HQAVALRVQSDMSIFYNCQMDGYQDTLYAHTHRQFYR	A0A2I4FLR4	M12(Oxida); F15(Oxida); Y16(dehyd); C18(Oxida); M20(Oxida); Y23(dehyd); Y28(dehyd); H30(Oxida); Y36(dehyd)
ATTTSALAVKGGISVIGNPGFSSSTNGVGGSIPGILPTSGAIGNR	A0A2I4EYU6	F21(Oxida); P33(Oxida); P37(Oxida)
LEEEQR	A0A2I4DYF1
LQEDDNR	A0A2I4EG83
FLSATDR	A0A2I4FY55
ATITTVR	A0A2I4E5L6
LPPPEPK	A0A0U2TXN4
QLIGFDR	A0A2I4E221
RDAYGNVIR	A0A2I4EXA3	Y4(Oxida)
SLLSGEDRDFLVR	A0A2I4H5H7
SIVRVEGR	Q2TPW5
YYDPATR	A0A2I4DX89
ELEWERER	A0A2I4F6R4	W4(Oxida)
EIEFDYR	A0A2I4E6G9	F4(Oxida); Y6(dehyd)
DRDYGMGPAAGTADPTPK	A0A2I4HUU1	M6(Oxida)
MSGGDHIHAGTVVGK	A0A068L7V0
LTHTCFNK	A0A2I4FG32	C5(Carbamidomethyl)
APSPPPSKPSATEPQLPPK	A0A2I4H138
CLNNCSCIAYAYSDYNQTSCTIWIRGGNFEESNYSYSR	A0A2I4GAA0	C1(Oxida); Y15(dehyd); W23(Oxida); F29(Oxida); Y34(dehyd); Y36(Oxida)
SSIFDAK	A0A2I4HV21;A0A2I4DLJ0;A0A2I4HMA3;A0A2I4DQW1
ATLTLK	A0A2I4H7Y9
HSLPDGLMR	A0A2I4GJI5
LVEADALK	A0A2I4DWC6
VSLGTQPITLR	A0A2I4E775
SMSKHEETTPR	A0A2I4E5L6	M2(Oxida)
GMLAYVER	A0A2I4E0U4
VVPVCETAIK	A0A2I4FZ47	C5(Carbamidomethyl)
NWGGAFPR	X2D409
GLSIDDFSR	A0A2I4DKI1
DTDIVVLK	A0A2I4FXC7
IVQNGDILLK	A0A2I4F3H8
IIDAIHSGSLLK	A0A2I4E1B2
YFGAAIGK	A0A2I4ETK6
NAVVTVPAYFNDSQR	A0A2I4EV32
TSKPVVIADCGQL	A0A2I4GC15	C10(Carbamidomethyl)
NILNGTVFREPILCR	A0A2I4GET2	C14(Carbamidomethyl)
DMWTGELFAVKFIER	A0A2I4EF18	F8(Oxida); F12(Oxida)
ESCDESLNCSKGPSSVKIVNGVAVVR	A0A2I4FZ98	C3(Carbamidomethyl); C9(Oxida)
ESCDESLNCSKGPSSVKIVNGVAVVR	A0A2I4FZ98	C3(Oxida)
VTPNNVDIAK	A0A2I4G0A4
STPLPMSPLESLASSAVR	A0A2I4FXT4
LHGCSQALIYPTEKQSYCSEHEEER	A0A2I4GF07	C4(Carbamidomethyl); Y10(dehyd); Y17(dehyd); C18(Carbamidomethyl)
HQAVALRVQSDMSIFYNCQMDGYQDTLYAHTHRQFYR	A0A2I4FLR4	F15(Oxida); Y16(dehyd); C18(Carbamidomethyl); Y23(Oxida); Y28(dehyd); Y36(dehyd)
VAEGVLSLHGGYYDFIDCTFEKWTLDYKASNR	A0A2I4F5A5	H9(Oxida); Y12(dehyd); Y13(Oxida); F15(Oxida); C18(Oxida); F20(Oxida); Y27(dehyd)
EGVIIR	A0A2I4DYF1;Q9SEW4
YGPGYR	A0A2I4HUU1
DNIQGITK	A0A2I4F8J9
TLLFGEK	A0A2I4HV21
GLFIIDK	A0A2I4E114
MNPLVSK	A0A2I4ETB2
QAVTIPVMAK	A0A2I4FUR8
EETSSSDDSSSSDSEKEEKPAPK	A0A2I4FES3
ALEQLEGALAKGDTTSIVK	A0A2I4ER46
[truncated: 1,096 more rows]
