# Supplementary material for: Effect of Peroxyl Radical-Induced Oxidation on Functional and Structural Characteristics of Walnut Protein Isolates Revealed by High-Resolution Mass Spectrometry
Source: Foods. 2022 Jan 28;11(3):385. doi: 10.3390/foods11030385 (PMC8834345; doi:10.3390/foods11030385)
Supplement: Supplementary file 1 [file foods-11-00385-s001.zip › Table S2 .xlsx]

## Sheet: Sheet1
Accession	Description	ΣCoverage	Σ# Proteins	Σ# Unique Peptides	Σ# Peptides	Σ# PSMs	Coverage O	# Peptides O	# PSM O	Coverage S	# Peptides S	# PSM S	# AAs	MW [kDa]	calc. pI
A0A2I4E5L6	sucrose-binding protein-like OS=Juglans regia OX=51240 GN=LOC108986502 PE=4 SV=1 - [A0A2I4E5L6_JUGRE]	80.68	5	65	65	1483	78.88	58	767	80.68	62	716	502	57.364	7.29834
Q2TPW5	11S globulin seed storage protein Jug r 4 OS=Juglans regia OX=51240 PE=1 SV=1 - [JUGR4_JUGRE]	79.68	1	41	47	1366	79.68	45	623	78.5	44	743	507	58.1093	7.25439
A0A2I4F6R4	legumin A-like OS=Juglans regia OX=51240 GN=LOC108996041 PE=3 SV=1 - [A0A2I4F6R4_JUGRE]	79.45	1	48	54	1532	77.3	49	750	79.06	50	782	511	58.2586	7.76709
A0A2I4GEH1	legumin B-like OS=Juglans regia OX=51240 GN=LOC109007181 PE=3 SV=1 - [A0A2I4GEH1_JUGRE]	74.08	1	42	55	2472	72.24	51	1145	72.65	48	1327	490	55.822	7.50342
A0A2I4DYF1	vicilin-like antimicrobial peptides 2-3 isoform X2 OS=Juglans regia OX=51240 GN=LOC108984611 PE=4 SV=1 - [A0A2I4DYF1_JUGRE]	72.62	3	32	85	1876	71.86	80	992	69.07	74	884	789	94.3427	6.82959
A0A2I4FEE8	oil body-associated protein 2A-like OS=Juglans regia OX=51240 GN=LOC108998045 PE=4 SV=1 - [A0A2I4FEE8_JUGRE]	72.36	1	9	15	45	64.23	12	20	72.36	14	25	246	28.0002	7.10791
Q9SEW4	Vicilin-like protein (Fragment) OS=Juglans regia OX=51240 PE=2 SV=1 - [Q9SEW4_JUGRE]	70.99	1	3	56	1505	70.49	54	811	65.94	52	694	593	69.9471	6.56592
P93198	Albumin seed storage protein (Fragment) OS=Juglans regia OX=51240 PE=2 SV=1 - [P93198_JUGRE]	69.78	2	17	17	1751	60.43	13	1159	65.47	15	592	139	16.3628	5.98584
A0A2I4EG83	11S globulin seed storage protein 2-like OS=Juglans regia OX=51240 GN=LOC108989296 PE=4 SV=1 - [A0A2I4EG83_JUGRE]	65.28	1	42	44	2099	64.86	40	1090	62.99	37	1009	481	54.274	6.81494
A0A2I4DQW1	Glyceraldehyde-3-phosphate dehydrogenase OS=Juglans regia OX=51240 GN=LOC108982574 PE=3 SV=1 - [A0A2I4DQW1_JUGRE]	64.22	6	1	20	51	53.67	15	30	53.96	16	21	341	37.0673	8.51416
A0A2I4DZV2	Fructose-bisphosphate aldolase OS=Juglans regia OX=51240 GN=LOC108985009 PE=3 SV=1 - [A0A2I4DZV2_JUGRE]	63.41	1	8	21	53	52.51	18	28	50	15	25	358	38.6672	7.38623
A0A2I4EZQ7	alpha-1,4-glucan-protein synthase [UDP-forming] OS=Juglans regia OX=51240 GN=LOC108994209 PE=4 SV=1 - [A0A2I4EZQ7_JUGRE]	61.05	2	14	19	42	43.92	14	20	57.46	17	22	362	41.0114	6.43018
A0A2I4HV21	Glyceraldehyde-3-phosphate dehydrogenase OS=Juglans regia OX=51240 GN=LOC109021727 PE=3 SV=1 - [A0A2I4HV21_JUGRE]	58.46	6	12	19	46	50.45	15	22	50.45	17	24	337	36.5841	7.57666
A0A2I4GEI2	legumin B-like OS=Juglans regia OX=51240 GN=LOC109007180 PE=4 SV=1 - [A0A2I4GEI2_JUGRE]	58.11	1	17	30	447	50.31	25	200	56.47	28	247	487	55.792	8.17725
A0A2I4G6G4	Fructose-bisphosphate aldolase OS=Juglans regia OX=51240 GN=LOC109005150 PE=3 SV=1 - [A0A2I4G6G4_JUGRE]	57.54	1	7	20	56	52.23	18	29	47.49	16	27	358	38.6062	7.76709
A0A2I4HMA3	Glyceraldehyde-3-phosphate dehydrogenase OS=Juglans regia OX=51240 GN=LOC109019449 PE=3 SV=1 - [A0A2I4HMA3_JUGRE]	57.18	6	1	19	39	36.07	13	21	46.92	15	18	341	36.9933	8.51416
A0A2I4FJR9	enolase-like OS=Juglans regia OX=51240 GN=LOC108999457 PE=4 SV=1 - [A0A2I4FJR9_JUGRE]	57.06	2	8	18	52	51.52	14	31	49.58	15	21	361	39.0674	5.97314
A0A2I4EPC6	glutaredoxin-like OS=Juglans regia OX=51240 GN=LOC108991462 PE=4 SV=1 - [A0A2I4EPC6_JUGRE]	56.8	2	6	6	33	56.8	6	20	39.2	4	13	125	13.661	6.0874
A0A2I4DLJ0	Glyceraldehyde-3-phosphate dehydrogenase OS=Juglans regia OX=51240 GN=LOC108981337 PE=3 SV=1 - [A0A2I4DLJ0_JUGRE]	54.25	7	4	17	42	46.33	13	22	54.25	16	20	341	37.0282	7.57666
A0A2I4FV44	glutelin type-A 3-like OS=Juglans regia OX=51240 GN=LOC109002291 PE=4 SV=1 - [A0A2I4FV44_JUGRE]	51.52	1	16	16	75	51.52	16	43	49.86	15	32	361	39.0714	5.63037
A0A2I4EYW8	Histone H4 OS=Juglans regia OX=51240 GN=LOC108993974 PE=3 SV=1 - [A0A2I4EYW8_JUGRE]	50.49	2	4	5	12	50.49	5	6	50.49	5	6	103	11.4024	11.4731
A0A2I4DX02	4-hydroxy-4-methyl-2-oxoglutarate aldolase OS=Juglans regia OX=51240 GN=LOC108984202 PE=3 SV=1 - [A0A2I4DX02_JUGRE]	50	2	1	7	23	43.37	6	11	50	7	12	166	17.7692	5.31299
A0A2I4E8C7	4-hydroxy-4-methyl-2-oxoglutarate aldolase OS=Juglans regia OX=51240 GN=LOC108987226 PE=3 SV=1 - [A0A2I4E8C7_JUGRE]	49.4	2	1	7	22	43.37	6	11	49.4	7	11	166	17.7491	5.56689
A0A2I4G6H5	enolase 1 OS=Juglans regia OX=51240 GN=LOC109005160 PE=3 SV=1 - [A0A2I4G6H5_JUGRE]	48.2	2	8	18	48	35.81	13	25	48.2	17	23	444	47.8396	5.97314
A0A2I4HCL0	oil body-associated protein 1A-like OS=Juglans regia OX=51240 GN=LOC109015898 PE=4 SV=1 - [A0A2I4HCL0_JUGRE]	46.85	2	8	8	15	25.23	4	5	40.99	7	10	222	25.3256	6.16357
A0A2I4EV74	osmotin-like protein isoform X2 OS=Juglans regia OX=51240 GN=LOC108993002 PE=4 SV=1 - [A0A2I4EV74_JUGRE]	46.01	2	9	9	28	42.59	7	13	46.01	9	15	263	28.5146	7.73779
A0A2I4H3R6	Annexin OS=Juglans regia OX=51240 GN=LOC109013228 PE=3 SV=1 - [A0A2I4H3R6_JUGRE]	44.16	1	9	12	27	31.86	9	12	37.54	9	15	317	36.4349	5.63037
A0A2I4F669	11S globulin seed storage protein 2-like OS=Juglans regia OX=51240 GN=LOC108995919 PE=4 SV=1 - [A0A2I4F669_JUGRE]	42.98	1	21	23	183	41.49	21	97	38.3	18	86	470	53.4066	7.79639
A0A2I4DNH2	ribose-phosphate pyrophosphokinase 4-like OS=Juglans regia OX=51240 GN=LOC108981904 PE=4 SV=1 - [A0A2I4DNH2_JUGRE]	41.61	1	4	10	30	41.61	10	15	36.02	9	15	322	36.0217	7.04932
A0A2I4F3W3	vicilin-like seed storage protein At2g18540 OS=Juglans regia OX=51240 GN=LOC108995264 PE=4 SV=1 - [A0A2I4F3W3_JUGRE]	41.12	1	33	33	267	39.5	28	139	36.56	28	128	681	81.0456	5.43994
A0A2I4EXR1	nitrogen regulatory protein P-II homolog OS=Juglans regia OX=51240 GN=LOC108993646 PE=3 SV=1 - [A0A2I4EXR1_JUGRE]	40.53	1	6	8	20	40.53	8	10	36.84	7	10	190	20.6691	9.61279
A0A2I4EXA3	dehydrin Xero 1-like OS=Juglans regia OX=51240 GN=LOC108993526 PE=3 SV=1 - [A0A2I4EXA3_JUGRE]	38.89	10	9	9	15	38.89	9	9	37.22	5	6	180	19.6626	7.03467
A0A2I4FA99	Superoxide dismutase OS=Juglans regia OX=51240 GN=LOC108996963 PE=3 SV=1 - [A0A2I4FA99_JUGRE]	38.72	1	6	7	24	24.68	5	11	36.17	6	13	235	26.2027	8.95361
A0A2I4FRC3	leucine-rich repeat receptor-like protein kinase PXC2 OS=Juglans regia OX=51240 GN=LOC109001404 PE=4 SV=1 - [A0A2I4FRC3_JUGRE]	38.16	1	14	14	26	30.19	11	15	20.13	8	11	477	52.7187	9.1001
A0A2I4DFM2	Glucose-6-phosphate 1-epimerase OS=Juglans regia OX=51240 GN=LOC108979686 PE=3 SV=1 - [A0A2I4DFM2_JUGRE]	37.98	6	8	8	17	37.98	8	11	26.48	5	6	287	32.3515	5.87158
A0A2I4G446	cysteine proteinase inhibitor 5 OS=Juglans regia OX=51240 GN=LOC109004561 PE=3 SV=1 - [A0A2I4G446_JUGRE]	37.61	1	4	4	7	37.61	4	4	29.91	3	3	117	13.075	9.62744
A0A2I4ETB2	Malate dehydrogenase OS=Juglans regia OX=51240 GN=LOC108992489 PE=3 SV=1 - [A0A2I4ETB2_JUGRE]	36.68	5	12	12	23	32.09	10	12	32.38	9	11	349	36.6271	8.26514
A0A2I4E114	2-Cys peroxiredoxin BAS1, chloroplastic-like OS=Juglans regia OX=51240 GN=LOC108985296 PE=4 SV=1 - [A0A2I4E114_JUGRE]	36.43	2	11	11	39	36.43	11	23	32.34	10	16	269	29.6773	7.89893
A0A2I4DSD4	peroxygenase-like OS=Juglans regia OX=51240 GN=LOC108983007 PE=4 SV=1 - [A0A2I4DSD4_JUGRE]	36.4	2	8	8	17	20.5	4	6	35.98	7	11	239	26.8905	5.87158
A0A2I4G5X7	chaperonin CPN60-2, mitochondrial OS=Juglans regia OX=51240 GN=LOC109005012 PE=3 SV=1 - [A0A2I4G5X7_JUGRE]	36.17	9	3	18	28	30.78	15	18	17.57	9	10	575	61.5942	5.49072
A0A2I4DWI1	reactive Intermediate Deaminase A, chloroplastic-like isoform X1 OS=Juglans regia OX=51240 GN=LOC108984106 PE=4 SV=1 - [A0A2I4DWI1_JUGRE]	35.98	2	2	6	12	24.34	4	5	30.16	5	7	189	19.9312	8.1333
A0A2I4GN45	vicilin-like seed storage protein At2g28490 isoform X2 OS=Juglans regia OX=51240 GN=LOC109009328 PE=4 SV=1 - [A0A2I4GN45_JUGRE]	35.95	3	21	21	844	35.95	21	469	32.12	17	375	523	59.5222	6.69775
A0A2I4DYD9	Acyl-[acyl-carrier-protein] desaturase OS=Juglans regia OX=51240 GN=LOC108984606 PE=3 SV=1 - [A0A2I4DYD9_JUGRE]	35.84	3	4	10	19	22.29	6	8	29.52	8	11	332	38.0212	5.61768
A0A2I4ER46	Superoxide dismutase OS=Juglans regia OX=51240 GN=LOC108991905 PE=3 SV=1 - [A0A2I4ER46_JUGRE]	35.43	1	8	9	27	29.15	7	10	31.84	7	17	223	24.919	8.27979
A0A2I4GVI3	Phosphoglycerate kinase OS=Juglans regia OX=51240 GN=LOC109011248 PE=3 SV=1 - [A0A2I4GVI3_JUGRE]	35.41	4	13	13	25	20.95	9	11	33.42	10	14	401	42.5437	5.8335
A0A2I4GET2	Isocitrate dehydrogenase [NADP] OS=Juglans regia OX=51240 GN=LOC109007253 PE=3 SV=1 - [A0A2I4GET2_JUGRE]	35.41	6	15	15	27	26.76	12	15	29.98	12	12	497	55.6323	8.47021
A0A2I4G660	Acyl-[acyl-carrier-protein] desaturase OS=Juglans regia OX=51240 GN=LOC109005061 PE=3 SV=1 - [A0A2I4G660_JUGRE]	35.1	3	6	12	19	18.94	7	8	30.3	9	11	396	45.2271	6.91748
G8H6H9	Oleosin OS=Juglans regia OX=51240 GN=LOC109018558 PE=2 SV=1 - [G8H6H9_JUGRE]	34.53	1	5	5	15	30.94	4	8	34.53	4	7	139	14.6819	10.1401
A0A2I4EC90	alpha-1,4-glucan-protein synthase [UDP-forming] 2-like OS=Juglans regia OX=51240 GN=LOC108988255 PE=4 SV=1 - [A0A2I4EC90_JUGRE]	34.53	3	4	10	21	25.97	7	9	30.94	9	12	362	40.9816	6.07471
A0A2I4EV07	uncharacterized protein LOC108992954 OS=Juglans regia OX=51240 GN=LOC108992954 PE=4 SV=1 - [A0A2I4EV07_JUGRE]	34.04	2	4	4	6	34.04	4	4	18.44	2	2	141	15.5577	6.17627
A0A2I4DDT5	enolase 1-like OS=Juglans regia OX=51240 GN=LOC108979161 PE=4 SV=1 - [A0A2I4DDT5_JUGRE]	33.77	1	2	2	12	33.77	2	9	33.77	2	3	77	8.30722	8.80713
A0A2I4GTQ5	arginase 1, mitochondrial OS=Juglans regia OX=51240 GN=LOC109010809 PE=3 SV=1 - [A0A2I4GTQ5_JUGRE]	33.6	1	4	6	11	18.97	3	4	33.6	6	7	253	27.7834	6.44287
A0A2I4H0Z7	aspartic proteinase-like OS=Juglans regia OX=51240 GN=LOC109012563 PE=3 SV=1 - [A0A2I4H0Z7_JUGRE]	33.46	1	12	13	143	33.27	12	75	31.13	12	68	514	55.6606	5.22412
A0A2I4E7P0	ribose-phosphate pyrophosphokinase 4-like isoform X3 OS=Juglans regia OX=51240 GN=LOC108987018 PE=4 SV=1 - [A0A2I4E7P0_JUGRE]	33.33	3	2	8	18	24.61	6	8	33.33	8	10	321	35.9966	7.82568
A0A2I4H9U4	oil body-associated protein 2C-like OS=Juglans regia OX=51240 GN=LOC109014886 PE=4 SV=1 - [A0A2I4H9U4_JUGRE]	32.65	2	2	8	18	17.55	4	7	26.53	7	11	245	27.9711	6.7417
A0A2I4G268	Glutathione reductase OS=Juglans regia OX=51240 GN=LOC109004052 PE=3 SV=1 - [A0A2I4G268_JUGRE]	32.46	3	13	13	24	26.61	11	15	23.19	9	9	496	53.4076	6.01123
A0A2I4EJ76	Nucleoside diphosphate kinase OS=Juglans regia OX=51240 GN=LOC108990044 PE=3 SV=1 - [A0A2I4EJ76_JUGRE]	32.43	1	4	4	11	32.43	4	4	32.43	4	7	148	16.3475	6.80029
A0A2I4HPE6	ubiquitin carboxyl-terminal hydrolase 8-like isoform X2 OS=Juglans regia OX=51240 GN=LOC109020071 PE=4 SV=1 - [A0A2I4HPE6_JUGRE]	32.26	14	1	1	9				32.26	1	9	93	10.3003	6.55127
A0A2I4ETU1	uncharacterized protein LOC108992660 isoform X2 OS=Juglans regia OX=51240 GN=LOC108992660 PE=4 SV=1 - [A0A2I4ETU1_JUGRE]	30.77	3	1	1	15	30.77	1	7	30.77	1	8	117	13.0346	8.92432
A0A2I4E8F1	Malic enzyme OS=Juglans regia OX=51240 GN=LOC108987244 PE=3 SV=1 - [A0A2I4E8F1_JUGRE]	29.93	8	13	13	22	20.58	9	11	19.56	9	11	588	64.7539	7.00537
A0A2I4GES3	oleosin 5-like OS=Juglans regia OX=51240 GN=LOC109007243 PE=4 SV=1 - [A0A2I4GES3_JUGRE]	29.87	1	6	6	20	14.29	4	7	29.87	6	13	154	16.2679	10.0815
A0A2I4GH14	Fructose-bisphosphate aldolase OS=Juglans regia OX=51240 GN=LOC109007785 PE=3 SV=1 - [A0A2I4GH14_JUGRE]	29.23	3	10	10	15	23.85	8	8	21.54	7	7	390	42.4228	8.44092
A0A2I4FI15	succinate-semialdehyde dehydrogenase, mitochondrial-like OS=Juglans regia OX=51240 GN=LOC108998968 PE=4 SV=1 - [A0A2I4FI15_JUGRE]	29.05	1	4	6	12	23.33	5	5	29.05	5	7	210	23.2434	9.56885
A0A2I4E560	triosephosphate isomerase, cytosolic OS=Juglans regia OX=51240 GN=LOC108986375 PE=3 SV=1 - [A0A2I4E560_JUGRE]	28.74	3	6	6	13	24.02	5	5	28.74	6	8	254	27.2993	7.41553
A0A2I4FJ33	probable aldehyde dehydrogenase isoform X2 OS=Juglans regia OX=51240 GN=LOC108999249 PE=4 SV=1 - [A0A2I4FJ33_JUGRE]	28.7	2	13	13	24	23.47	11	11	21.66	10	13	554	61.7177	6.96143
A0A2I4HK82	PLAT domain-containing protein 2-like OS=Juglans regia OX=51240 GN=LOC109018839 PE=4 SV=1 - [A0A2I4HK82_JUGRE]	28.65	2	5	5	13	28.65	5	7	28.65	5	6	171	19.1065	6.29053
A0A2I4EV03	Histone H2B OS=Juglans regia OX=51240 GN=LOC108992962 PE=3 SV=1 - [A0A2I4EV03_JUGRE]	28.38	5	4	4	5	18.24	3	3	17.57	2	2	148	16.196	10.0815
A0A2I4G9D2	ATP-dependent (S)-NAD(P)H-hydrate dehydratase OS=Juglans regia OX=51240 GN=LOC109005882 PE=3 SV=1 - [A0A2I4G9D2_JUGRE]	28.31	2	10	10	16	17.99	7	7	22.75	7	9	378	40.8363	8.11865
A0A2I4HH05	desiccation-related protein PCC13-62-like OS=Juglans regia OX=51240 GN=LOC109017704 PE=4 SV=1 - [A0A2I4HH05_JUGRE]	28.3	4	7	7	11	20.58	5	6	16.72	4	5	311	33.2107	7.47412
A0A2I4G1C3	oleosin 18.2 kDa-like OS=Juglans regia OX=51240 GN=LOC109003841 PE=4 SV=1 - [A0A2I4G1C3_JUGRE]	28.3	1	7	7	31	28.3	7	17	28.3	7	14	159	16.6099	9.90576
A0A2I4DWD2	11-beta-hydroxysteroid dehydrogenase-like 5 OS=Juglans regia OX=51240 GN=LOC108984079 PE=3 SV=1 - [A0A2I4DWD2_JUGRE]	28.25	2	10	10	21	11.91	4	6	28.25	10	15	361	40.8789	6.354
A0A2I4DVH2	glucose and ribitol dehydrogenase homolog 1-like isoform X2 OS=Juglans regia OX=51240 GN=LOC108983828 PE=4 SV=1 - [A0A2I4DVH2_JUGRE]	28.17	2	7	7	16	24.3	6	8	28.17	7	8	284	30.8265	6.85889
A0A2I4EY39	reactive Intermediate Deaminase A, chloroplastic-like OS=Juglans regia OX=51240 GN=LOC108993754 PE=4 SV=1 - [A0A2I4EY39_JUGRE]	28.04	2	1	5	8	23.28	4	4	15.34	3	4	189	20.0554	9.0708
A0A2I4H286	chaperonin CPN60-2, mitochondrial-like OS=Juglans regia OX=51240 GN=LOC109012867 PE=3 SV=1 - [A0A2I4H286_JUGRE]	27.95	9	2	14	19	23.61	12	13	11.28	6	6	576	61.6195	5.94775
A0A2I4FY24	uncharacterized protein LOC109003048 OS=Juglans regia OX=51240 GN=LOC109003048 PE=4 SV=1 - [A0A2I4FY24_JUGRE]	27.75	1	16	16	27	17.85	10	11	23.99	14	16	717	78.9753	6.75635
A0A2I4FQP7	gibberellin-regulated protein 6-like OS=Juglans regia OX=51240 GN=LOC109001241 PE=4 SV=1 - [A0A2I4FQP7_JUGRE]	27.66	3	1	1	1	27.66	1	1				94	10.2898	8.99756
A0A2I4FU15	uncharacterized oxidoreductase At4g09670-like OS=Juglans regia OX=51240 GN=LOC109002023 PE=4 SV=1 - [A0A2I4FU15_JUGRE]	26.67	3	9	9	14	15.83	6	8	20.28	6	6	360	39.5732	6.53662
A0A2I4H2G4	temperature-induced lipocalin-1 OS=Juglans regia OX=51240 GN=LOC109012906 PE=3 SV=1 - [A0A2I4H2G4_JUGRE]	26.09	2	5	5	14	25.54	4	6	26.09	5	8	184	21.2306	6.07471
A0A2I4DWN0	probable bifunctional TENA-E protein OS=Juglans regia OX=51240 GN=LOC108984153 PE=4 SV=1 - [A0A2I4DWN0_JUGRE]	25.97	1	6	6	9	16.88	4	5	16.88	4	4	231	26.2932	5.47803
A0A2I4EBH6	protein DJ-1 homolog D-like OS=Juglans regia OX=51240 GN=LOC108988092 PE=4 SV=1 - [A0A2I4EBH6_JUGRE]	25.83	1	6	9	21	25.83	9	13	19.69	6	8	391	42.0751	5.89697
A0A2I4E9D6	defensin-like protein 1 OS=Juglans regia OX=51240 GN=LOC108987534 PE=3 SV=1 - [A0A2I4E9D6_JUGRE]	25.68	1	2	2	5	25.68	2	3	12.16	1	2	74	8.45613	8.93896
A0A2I4ECY8	3-ketoacyl-CoA thiolase 2, peroxisomal OS=Juglans regia OX=51240 GN=LOC108988454 PE=3 SV=1 - [A0A2I4ECY8_JUGRE]	25.6	1	3	7	10	18.66	5	5	12.58	4	5	461	48.5899	7.82568
A0A2I4G912	epidermis-specific secreted glycoprotein EP1-like OS=Juglans regia OX=51240 GN=LOC109005808 PE=4 SV=1 - [A0A2I4G912_JUGRE]	24.94	2	10	10	21	24.03	9	12	19.45	7	9	437	49.1191	7.89893
A0A2I4FJE1	early nodulin-like protein 1 OS=Juglans regia OX=51240 GN=LOC108999338 PE=4 SV=1 - [A0A2I4FJE1_JUGRE]	24.88	1	4	4	8	24.88	3	4	24.88	4	4	217	23.6039	8.85107
A0A2I4FQD8	1-Cys peroxiredoxin OS=Juglans regia OX=51240 GN=LOC109001164 PE=4 SV=1 - [A0A2I4FQD8_JUGRE]	24.44	1	3	3	5	8.89	1	1	24.44	3	4	225	24.9907	6.40479
A0A2I4E5W7	Nucleoside diphosphate kinase OS=Juglans regia OX=51240 GN=LOC108986589 PE=3 SV=1 - [A0A2I4E5W7_JUGRE]	24.26	1	5	5	13	24.26	5	7	24.26	5	6	235	26.1534	8.54346
A0A2I4GRI8	7,8-dihydroneopterin aldolase OS=Juglans regia OX=51240 GN=LOC109010211 PE=3 SV=1 - [A0A2I4GRI8_JUGRE]	24.26	1	2	2	2	24.26	2	2				136	14.9979	7.62061
A0A2I4DE34	dihydrolipoyl dehydrogenase 2, chloroplastic-like OS=Juglans regia OX=51240 GN=LOC108979233 PE=3 SV=1 - [A0A2I4DE34_JUGRE]	23.74	1	13	13	23	19.41	10	11	18.72	10	12	577	61.4272	7.50342
A0A2I4DUX4	Thiamine thiazole synthase, chloroplastic OS=Juglans regia OX=51240 GN=LOC108983682 PE=3 SV=1 - [A0A2I4DUX4_JUGRE]	23.1	3	1	6	12	19.72	5	6	12.11	3	6	355	37.6791	6.23975
A0A2I4EMM7	Thiamine thiazole synthase, chloroplastic OS=Juglans regia OX=51240 GN=LOC108990968 PE=3 SV=1 - [A0A2I4EMM7_JUGRE]	23.03	3	1	6	14	19.66	5	6	15.73	4	8	356	37.874	5.65576
A0A068L7V0	Ribulose bisphosphate carboxylase large chain (Fragment) OS=Juglans regia OX=51240 GN=rbcL PE=3 SV=1 - [A0A068L7V0_JUGRE]	22.88	12	9	9	16	15.47	6	6	20.92	8	10	459	50.9537	6.58057
G8H6H8	Oleosin OS=Juglans regia OX=51240 GN=LOC108998787 PE=2 SV=1 - [G8H6H8_JUGRE]	22.86	1	4	4	8	20.71	3	4	22.86	3	4	140	14.8289	9.62744
A0A2I4E030	Glucose-6-phosphate isomerase OS=Juglans regia OX=51240 GN=LOC108985058 PE=3 SV=1 - [A0A2I4E030_JUGRE]	22.72	1	12	12	17	16	9	9	16.64	8	8	625	68.491	5.71924
A0A2I4E4Q9	Non-specific lipid-transfer protein OS=Juglans regia OX=51240 GN=LOC108986273 PE=3 SV=1 - [A0A2I4E4Q9_JUGRE]	22.69	2	2	2	6	22.69	2	3	22.69	2	3	119	11.734	8.88037
A0A2I4G271	10 kDa chaperonin-like OS=Juglans regia OX=51240 GN=LOC109004041 PE=3 SV=1 - [A0A2I4G271_JUGRE]	22.68	1	2	2	2	22.68	2	2				97	10.4727	8.44092
A0A2I4GNY5	6,7-dimethyl-8-ribityllumazine synthase OS=Juglans regia OX=51240 GN=LOC109009474 PE=3 SV=1 - [A0A2I4GNY5_JUGRE]	22.65	1	5	5	15	22.65	5	8	22.65	5	7	234	24.8657	8.79248
A0A2I4HCX4	uncharacterized protein LOC109016000 OS=Juglans regia OX=51240 GN=LOC109016000 PE=4 SV=1 - [A0A2I4HCX4_JUGRE]	22.49	2	1	1	1				22.49	1	1	169	18.1699	9.71533
A0A2I4E253	ribose-phosphate pyrophosphokinase 4-like isoform X1 OS=Juglans regia OX=51240 GN=LOC108985589 PE=4 SV=1 - [A0A2I4E253_JUGRE]	22.3	4	6	6	7	4.9	2	2	20.1	5	5	408	44.7972	8.79248
A0A2I4HUU1	uncharacterized protein LOC109021657 OS=Juglans regia OX=51240 GN=LOC109021657 PE=4 SV=1 - [A0A2I4HUU1_JUGRE]	22.1	1	5	5	13	17.68	4	8	18.78	4	5	181	19.2882	9.62744
A0A2I4G8M7	Superoxide dismutase [Cu-Zn] OS=Juglans regia OX=51240 GN=LOC109005683 PE=3 SV=1 - [A0A2I4G8M7_JUGRE]	21.71	4	2	2	3	21.71	2	2	8.55	1	1	152	15.3006	6.43018
A0A2I4FDU0	probable UDP-arabinopyranose mutase 5 isoform X1 OS=Juglans regia OX=51240 GN=LOC108997873 PE=4 SV=1 - [A0A2I4FDU0_JUGRE]	21.65	2	6	6	9	15.1	4	4	16.81	5	5	351	39.0639	5.47803
A0A2I4FXC7	aspartic proteinase-like OS=Juglans regia OX=51240 GN=LOC109002852 PE=3 SV=1 - [A0A2I4FXC7_JUGRE]	21.6	2	9	10	18	14.2	7	9	17.32	7	9	514	55.7886	5.41455
A0A2I4G7V8	mitochondrial import inner membrane translocase subunit Tim13 OS=Juglans regia OX=51240 GN=LOC109005473 PE=3 SV=1 - [A0A2I4G7V8_JUGRE]	21.35	1	1	1	1	21.35	1	1				89	9.61159	5.36377
A0A2I4ERG1	Malate synthase OS=Juglans regia OX=51240 GN=LOC108991981 PE=3 SV=1 - [A0A2I4ERG1_JUGRE]	21.3	1	15	15	27	15.67	10	13	18.66	12	14	568	64.1624	7.54736
A0A2I4G623	uncharacterized protein LOC109005042 isoform X2 OS=Juglans regia OX=51240 GN=LOC109005042 PE=4 SV=1 - [A0A2I4G623_JUGRE]	21.13	2	4	4	4	8.92	2	2	12.21	2	2	213	24.1892	5.30029
A0A2I4G0A8	uncharacterized protein LOC109003582 OS=Juglans regia OX=51240 GN=LOC109003582 PE=4 SV=1 - [A0A2I4G0A8_JUGRE]	20.9	1	1	1	1	20.9	1	1				134	15.2776	5.77002
A0A2I4GG47	10 kDa chaperonin-like OS=Juglans regia OX=51240 GN=LOC109007586 PE=3 SV=1 - [A0A2I4GG47_JUGRE]	20.62	1	2	2	3	10.31	1	1	20.62	2	2	97	10.4347	8.45557
A0A2I4E198	small heat shock protein, chloroplastic-like OS=Juglans regia OX=51240 GN=LOC108985352 PE=3 SV=1 - [A0A2I4E198_JUGRE]	20.38	1	2	2	3	8.06	1	1	20.38	2	2	211	23.7053	8.85107
A0A2I4ERI4	probable serine protease EDA2 OS=Juglans regia OX=51240 GN=LOC108992024 PE=4 SV=1 - [A0A2I4ERI4_JUGRE]	20.04	1	7	8	13	15.95	6	6	17.79	7	7	489	54.9919	6.78564
A0A2I4G7L5	alcohol dehydrogenase 1 OS=Juglans regia OX=51240 GN=LOC109005403 PE=3 SV=1 - [A0A2I4G7L5_JUGRE]	20	4	6	6	10	11.58	3	3	20	6	7	380	41.1178	6.59521
A0A2I4DG61	uncharacterized protein LOC108979821 OS=Juglans regia OX=51240 GN=LOC108979821 PE=4 SV=1 - [A0A2I4DG61_JUGRE]	19.88	3	3	3	4	11.7	2	2	13.45	2	2	171	18.6463	4.81787
A0A2I4DKI1	Malate dehydrogenase OS=Juglans regia OX=51240 GN=LOC108981044 PE=3 SV=1 - [A0A2I4DKI1_JUGRE]	19.28	5	5	5	11	14.16	3	3	19.28	5	8	332	35.4593	6.78564
A0A2I4DXM6	aspartic proteinase-like isoform X2 OS=Juglans regia OX=51240 GN=LOC108984384 PE=3 SV=1 - [A0A2I4DXM6_JUGRE]	19.07	3	6	8	19	8.56	4	6	16.93	7	13	514	56.0846	5.37646
A0A2I4FHG8	Ribulose bisphosphate carboxylase small chain OS=Juglans regia OX=51240 GN=LOC108998828 PE=3 SV=1 - [A0A2I4FHG8_JUGRE]	18.97	1	2	2	2	18.97	2	2				174	19.5517	8.92432
A0A2I4GA29	chaperonin CPN60-2, mitochondrial-like OS=Juglans regia OX=51240 GN=LOC109006063 PE=3 SV=1 - [A0A2I4GA29_JUGRE]	18.79	8	2	11	14	15	9	10	7.41	4	4	580	61.4403	5.74463
A0A2I4EGR0	nascent polypeptide-associated complex subunit alpha-like protein 1 OS=Juglans regia OX=51240 GN=LOC108989434 PE=4 SV=1 - [A0A2I4EGR0_JUGRE]	18.72	2	2	3	12	13.3	2	6	18.72	3	6	203	22.1609	4.52588
A0A2I4G2K6	nitrogen regulatory protein P-II homolog OS=Juglans regia OX=51240 GN=LOC109004142 PE=3 SV=1 - [A0A2I4G2K6_JUGRE]	18.69	1	1	3	9	18.69	3	5	9.09	2	4	198	21.4123	9.39307
A0A2I4DIK2	Histone-lysine N-methyltransferase OS=Juglans regia OX=51240 GN=LOC108980496 PE=4 SV=1 - [A0A2I4DIK2_JUGRE]	18.45	2	1	1	3	18.45	1	3				206	22.5589	7.38623
A0A2I4FG09	18.1 kDa class I heat shock protein OS=Juglans regia OX=51240 GN=LOC108998498 PE=3 SV=1 - [A0A2I4FG09_JUGRE]	18.24	8	1	3	6	13.21	2	2	18.24	3	4	159	18.0433	7.34229
A0A2I4F421	salicylic acid-binding protein 2-like OS=Juglans regia OX=51240 GN=LOC108995319 PE=4 SV=1 - [A0A2I4F421_JUGRE]	18.11	1	4	4	4				18.11	4	4	265	29.427	5.78271
A0A2I4FJW9	oleosin 18.2 kDa-like OS=Juglans regia OX=51240 GN=LOC108999499 PE=4 SV=1 - [A0A2I4FJW9_JUGRE]	18.06	1	5	6	25	18.06	6	13	18.06	6	12	155	16.0315	9.99365
A0A2I4FGP6	mitochondrial import inner membrane translocase subunit TIM8 OS=Juglans regia OX=51240 GN=LOC108998623 PE=3 SV=1 - [A0A2I4FGP6_JUGRE]	17.95	1	1	1	1				17.95	1	1	78	8.85121	7.75244
A0A2I4H8G0	non-classical arabinogalactan protein 30 OS=Juglans regia OX=51240 GN=LOC109014424 PE=4 SV=1 - [A0A2I4H8G0_JUGRE]	17.79	1	4	4	7	13.76	3	4	15.77	3	3	298	32.3095	8.95361
A0A2I4FYP5	non-specific lipid transfer protein GPI-anchored 1 OS=Juglans regia OX=51240 GN=LOC109003189 PE=4 SV=1 - [A0A2I4FYP5_JUGRE]	17.68	1	3	3	4	17.68	3	3	6.57	1	1	198	21.0805	6.84424
A0A2I4FUR8	probable pyridoxal 5'-phosphate synthase subunit PDX1 OS=Juglans regia OX=51240 GN=LOC109002194 PE=3 SV=1 - [A0A2I4FUR8_JUGRE]	17.42	2	6	6	6	5.48	2	2	11.94	4	4	310	33.206	5.94775
A0A2I4FMI8	seed biotin-containing protein SBP65-like OS=Juglans regia OX=51240 GN=LOC109000466 PE=4 SV=1 - [A0A2I4FMI8_JUGRE]	17.39	1	5	5	5	12.53	4	4	4.86	1	1	391	42.4632	5.37646
A0A2I4GF78	arginase 1, mitochondrial-like OS=Juglans regia OX=51240 GN=LOC109007360 PE=3 SV=1 - [A0A2I4GF78_JUGRE]	17.15	2	3	5	9	12.13	3	3	17.15	5	6	239	25.7926	8.1626
A0A2I4ENV7	thioredoxin H-type-like isoform X1 OS=Juglans regia OX=51240 GN=LOC108991341 PE=4 SV=1 - [A0A2I4ENV7_JUGRE]	16.95	1	2	2	2	7.63	1	1	9.32	1	1	118	12.8526	5.23682
A0A2I4DRG3	oleosin 18.2 kDa-like OS=Juglans regia OX=51240 GN=LOC108982740 PE=4 SV=1 - [A0A2I4DRG3_JUGRE]	16.77	1	2	3	13	16.77	3	6	16.77	3	7	155	15.8864	9.71533
A0A2I4GZU9	aspartyl protease AED3-like OS=Juglans regia OX=51240 GN=LOC109012310 PE=3 SV=1 - [A0A2I4GZU9_JUGRE]	16.67	2	5	5	8	5.94	2	3	16.67	5	5	438	46.938	8.90967
A0A2I4GEX6	uncharacterized protein LOC109007285 OS=Juglans regia OX=51240 GN=LOC109007285 PE=4 SV=1 - [A0A2I4GEX6_JUGRE]	16.53	2	1	1	2	16.53	1	1	16.53	1	1	121	13.5962	8.23584
A0A2I4FI23	succinate-semialdehyde dehydrogenase, mitochondrial-like OS=Juglans regia OX=51240 GN=LOC108998969 PE=4 SV=1 - [A0A2I4FI23_JUGRE]	16.36	1	1	3	6	16.36	3	3	16.36	2	3	214	22.7776	4.88135
A0A2I4GQV9	heat shock 70 kDa protein, mitochondrial-like OS=Juglans regia OX=51240 GN=LOC109010035 PE=3 SV=1 - [A0A2I4GQV9_JUGRE]	16.28	2	1	9	15	11.73	7	7	12.76	7	8	682	73.2263	5.92236
A0A2I4F5E4	heat shock 70 kDa protein, mitochondrial OS=Juglans regia OX=51240 GN=LOC108995713 PE=3 SV=1 - [A0A2I4F5E4_JUGRE]	16.25	2	1	9	16	11.71	7	8	12.74	7	8	683	73.2302	6.15088
A0A2I4H5T0	Histone H3 OS=Juglans regia OX=51240 GN=LOC109013761 PE=3 SV=1 - [A0A2I4H5T0_JUGRE]	16.18	2	3	3	5	11.03	2	3	11.76	2	2	136	15.2745	11.2974
A0A2I4FLL5	embryogenic cell protein 40-like OS=Juglans regia OX=51240 GN=LOC109000174 PE=4 SV=1 - [A0A2I4FLL5_JUGRE]	16	1	2	2	3	15.43	1	1	16	2	2	175	18.8841	5.75732
A0A2I4FCI0	uncharacterized protein At4g14100-like isoform X2 OS=Juglans regia OX=51240 GN=LOC108997484 PE=4 SV=1 - [A0A2I4FCI0_JUGRE]	15.85	2	2	2	5	15.85	2	2	15.85	2	3	183	21.6155	5.21143
A0A2I4EKZ7	small heat shock protein, chloroplastic-like OS=Juglans regia OX=51240 GN=LOC108990523 PE=3 SV=1 - [A0A2I4EKZ7_JUGRE]	15.67	2	4	4	4	4.1	1	1	11.57	3	3	268	30.0432	9.24658
A0A2I4EB92	14-3-3-like protein A OS=Juglans regia OX=51240 GN=LOC108988028 PE=3 SV=1 - [A0A2I4EB92_JUGRE]	15.53	8	1	4	8	10.98	3	4	12.12	3	4	264	29.7139	4.80518
A0A2I4F8J9	Histone H4 OS=Juglans regia OX=51240 GN=LOC108996491 PE=3 SV=1 - [A0A2I4F8J9_JUGRE]	15.53	1	1	2	3	15.53	2	2	7.77	1	1	103	11.3733	10.77
A0A2I4H3V2	uncharacterized protein LOC109013246 OS=Juglans regia OX=51240 GN=LOC109013246 PE=3 SV=1 - [A0A2I4H3V2_JUGRE]	15.45	2	3	3	4	6.36	1	1	15.45	3	3	220	24.0373	8.92432
A0A2I4E270	myb-like protein X isoform X1 OS=Juglans regia OX=51240 GN=LOC108985599 PE=4 SV=1 - [A0A2I4E270_JUGRE]	15.42	3	5	5	14	12.85	4	7	15.42	5	7	467	54.7374	8.35303
A0A2I4E7R9	14-3-3-like protein A OS=Juglans regia OX=51240 GN=LOC108987060 PE=3 SV=1 - [A0A2I4E7R9_JUGRE]	15.36	8	1	4	9	15.36	4	6	7.49	2	3	267	29.984	4.80518
A0A2I4HTI9	fasciclin-like arabinogalactan protein 10 OS=Juglans regia OX=51240 GN=LOC109021298 PE=4 SV=1 - [A0A2I4HTI9_JUGRE]	15.17	1	6	6	9	13.27	5	5	10.43	4	4	422	43.3178	6.22705
A0A2I4DZX6	single-stranded DNA-binding protein WHY1, chloroplastic-like isoform X2 OS=Juglans regia OX=51240 GN=LOC108985025 PE=4 SV=1 - [A0A2I4DZX6_JUGRE]	15.09	2	3	3	6	15.09	3	3	15.09	3	3	265	29.5254	9.5835
A0A2I4GTR6	heat shock protein 83 OS=Juglans regia OX=51240 GN=LOC109010830 PE=3 SV=1 - [A0A2I4GTR6_JUGRE]	15.08	1	10	11	15	7.82	6	7	10.1	6	8	703	80.8821	5.07178
A0A2I4ETK6	Proteasome subunit alpha type OS=Juglans regia OX=51240 GN=LOC108992590 PE=3 SV=1 - [A0A2I4ETK6_JUGRE]	14.86	2	3	3	4	6.83	1	1	14.86	3	3	249	27.3287	6.43018
A0A2I4FAE5	gamma-interferon-inducible lysosomal thiol reductase-like OS=Juglans regia OX=51240 GN=LOC108996997 PE=4 SV=1 - [A0A2I4FAE5_JUGRE]	14.77	2	3	3	4	7.95	2	2	10.61	2	2	264	29.7627	5.13525
A0A2I4GSQ3	oleosin 1-like OS=Juglans regia OX=51240 GN=LOC109010520 PE=4 SV=1 - [A0A2I4GSQ3_JUGRE]	14.74	1	2	2	3	5.77	1	1	14.74	2	2	156	16.7657	8.88037
A0A2I4E866	elongation factor 2-like OS=Juglans regia OX=51240 GN=LOC108987172 PE=4 SV=1 - [A0A2I4E866_JUGRE]	14.6	4	4	4	5	7.71	2	2	12.4	3	3	363	40.1285	5.77002
A0A2I4FK11	Eukaryotic translation initiation factor 3 subunit B OS=Juglans regia OX=51240 GN=LOC108999542 PE=3 SV=1 - [A0A2I4FK11_JUGRE]	14.54	2	7	7	8	6.3	3	3	9.63	5	5	571	66.4493	5.5542
A0A2I4E6C1	probable lactoylglutathione lyase, chloroplastic OS=Juglans regia OX=51240 GN=LOC108986682 PE=4 SV=1 - [A0A2I4E6C1_JUGRE]	14.48	6	4	5	9	11.42	4	6	8.91	3	3	359	39.8866	7.40088
A0A2I4DRB3	3-ketoacyl-CoA thiolase 2, peroxisomal-like OS=Juglans regia OX=51240 GN=LOC108982699 PE=3 SV=1 - [A0A2I4DRB3_JUGRE]	14.25	1	1	5	8	8.21	3	3	11.66	4	5	463	48.6999	8.1626
A0A2I4E0U4	Isocitrate lyase OS=Juglans regia OX=51240 GN=LOC108985254 PE=3 SV=1 - [A0A2I4E0U4_JUGRE]	14.09	1	8	8	11	3.65	2	2	14.09	8	9	575	64.436	7.38623
A0A2I4F2B2	Fructose-bisphosphate aldolase OS=Juglans regia OX=51240 GN=LOC108994846 PE=3 SV=1 - [A0A2I4F2B2_JUGRE]	14.01	1	1	4	7	14.01	4	5	6.16	2	2	357	38.375	7.29834
A0A2I4HS53	uncharacterized protein LOC109020906 isoform X4 OS=Juglans regia OX=51240 GN=LOC109020906 PE=4 SV=1 - [A0A2I4HS53_JUGRE]	13.97	4	4	4	10	11.47	3	5	13.97	4	5	401	43.3735	7.94287
A0A2I4FBS4	uncharacterized protein LOC108997328 OS=Juglans regia OX=51240 GN=LOC108997328 PE=3 SV=1 - [A0A2I4FBS4_JUGRE]	13.93	2	5	5	8	10.96	4	4	10.96	4	4	438	47.4187	7.31299
A0A2I4EN04	uncharacterized protein LOC108991083 OS=Juglans regia OX=51240 GN=LOC108991083 PE=4 SV=1 - [A0A2I4EN04_JUGRE]	13.91	1	2	2	3	13.91	2	2	5.22	1	1	115	12.289	6.93213
A0A2I4HRB3	putative phosphatidylglycerol/phosphatidylinositol transfer protein DDB_G0282179 isoform X2 OS=Juglans regia OX=51240 GN=LOC109020616 PE=4 SV=1 - [A0A2I4HRB3_JUGRE]	13.87	2	2	2	3	7.3	1	1	13.87	2	2	137	14.6499	9.15869
A0A2I4GJI5	Adenosylhomocysteinase OS=Juglans regia OX=51240 GN=LOC109008436 PE=3 SV=1 - [A0A2I4GJI5_JUGRE]	13.61	3	7	7	7	2.47	1	1	11.13	6	6	485	53.047	6.1001
A0A2I4H6D4	Phospholipase D OS=Juglans regia OX=51240 GN=LOC109013902 PE=3 SV=1 - [A0A2I4H6D4_JUGRE]	13.61	7	5	8	14	6.06	4	4	12.5	7	10	808	91.9774	6.02393
A0A2I4H6T0	5-methyltetrahydropteroyltriglutamate-- homocysteine methyltransferase-like OS=Juglans regia OX=51240 GN=LOC109014008 PE=3 SV=1 - [A0A2I4H6T0_JUGRE]	13.39	1	7	10	15	7.74	5	6	12.16	8	9	814	90.3966	7.25439
A0A2I4GXC0	cysteine proteinase inhibitor B-like OS=Juglans regia OX=51240 GN=LOC109011714 PE=3 SV=1 - [A0A2I4GXC0_JUGRE]	13.39	3	2	2	3	6.3	1	1	13.39	2	2	127	13.7031	7.40088
A0A2I4FFZ4	18.5 kDa class I heat shock protein-like OS=Juglans regia OX=51240 GN=LOC108998475 PE=3 SV=1 - [A0A2I4FFZ4_JUGRE]	13.29	1	1	2	4	5.06	1	1	13.29	2	3	158	18.1702	5.50342
A0A2I4EV32	probable mediator of RNA polymerase II transcription subunit 37c OS=Juglans regia OX=51240 GN=LOC108992981 PE=3 SV=1 - [A0A2I4EV32_JUGRE]	13.25	10	5	7	9	3.85	3	3	11.09	5	6	649	71.1031	5.2876
A0A2I4EQL8	17.8 kDa class I heat shock protein-like OS=Juglans regia OX=51240 GN=LOC108991754 PE=3 SV=1 - [A0A2I4EQL8_JUGRE]	13.21	3	1	2	3				13.21	2	3	159	18.0523	5.97314
X2D409	Tocopherol cyclase (Fragment) OS=Juglans regia OX=51240 PE=2 SV=1 - [X2D409_JUGRE]	13.11	6	5	5	6	4.67	2	2	11.33	4	4	450	50.4219	6.93213
A0A2I4G5J5	RBR-type E3 ubiquitin transferase OS=Juglans regia OX=51240 GN=LOC109004923 PE=3 SV=1 - [A0A2I4G5J5_JUGRE]	13.1	1	1	1	4	13.1	1	4				290	32.8372	5.17334
A0A2I4FJ81	protein NUCLEAR FUSION DEFECTIVE 2 OS=Juglans regia OX=51240 GN=LOC108999284 PE=4 SV=1 - [A0A2I4FJ81_JUGRE]	12.77	1	2	2	2	6.91	1	1	5.85	1	1	188	20.3454	7.34229
A0A2I4F4R8	phosphoglucomutase, cytoplasmic-like OS=Juglans regia OX=51240 GN=LOC108995508 PE=3 SV=1 - [A0A2I4F4R8_JUGRE]	12.69	3	7	7	8	4.12	2	2	11.32	6	6	583	63.7785	5.87158
A0A2I4E4C3	Dihydrolipoyl dehydrogenase OS=Juglans regia OX=51240 GN=LOC108986181 PE=3 SV=1 - [A0A2I4E4C3_JUGRE]	12.55	1	3	5	7	12.55	5	5	7.06	2	2	510	53.993	7.03467
A0A2I4G145	5-methyltetrahydropteroyltriglutamate-- homocysteine methyltransferase-like OS=Juglans regia OX=51240 GN=LOC109003782 PE=3 SV=1 - [A0A2I4G145_JUGRE]	12.55	1	4	8	14	8.76	5	6	9.41	6	8	765	84.5568	7.1665
A0A2I4GDH8	Lactoylglutathione lyase OS=Juglans regia OX=51240 GN=LOC109006942 PE=3 SV=1 - [A0A2I4GDH8_JUGRE]	12.41	3	3	4	7	12.41	4	5	9.31	2	2	290	32.4378	5.36377
A0A2I4FS48	Annexin OS=Juglans regia OX=51240 GN=LOC109001578 PE=3 SV=1 - [A0A2I4FS48_JUGRE]	12.34	1	1	4	5	4.43	2	2	7.91	2	3	316	36.0476	5.64307
A0A2I4GVE3	Ferredoxin--NADP reductase, chloroplastic OS=Juglans regia OX=51240 GN=LOC109011216 PE=3 SV=1 - [A0A2I4GVE3_JUGRE]	12.33	1	3	3	3	6.3	2	2	6.03	1	1	365	40.9466	8.27979
A0A2I4DX89	Aspartate aminotransferase OS=Juglans regia OX=51240 GN=LOC108984311 PE=4 SV=1 - [A0A2I4DX89_JUGRE]	12.28	2	6	6	6	3.45	2	2	8.84	4	4	464	50.9583	8.48486
A0A2I4DXS2	thaumatin-like protein 1 OS=Juglans regia OX=51240 GN=LOC108984421 PE=4 SV=1 - [A0A2I4DXS2_JUGRE]	12.2	1	2	2	3	5.28	1	1	12.2	2	2	246	26.7395	6.97607
A0A2I4FTS6	Proteasome subunit alpha type OS=Juglans regia OX=51240 GN=LOC109001970 PE=3 SV=1 - [A0A2I4FTS6_JUGRE]	12.2	2	2	2	2				12.2	2	2	246	27.415	6.31592
A0A2I4FR74	Nascent polypeptide-associated complex subunit beta OS=Juglans regia OX=51240 GN=LOC109001355 PE=3 SV=1 - [A0A2I4FR74_JUGRE]	12.1	2	1	1	1				12.1	1	1	157	17.3181	6.59521
A0A2I4DF35	Elongation factor 1-alpha OS=Juglans regia OX=51240 GN=LOC108979523 PE=3 SV=1 - [A0A2I4DF35_JUGRE]	12.08	5	6	6	11	8.72	4	5	12.08	6	6	447	49.2656	9.02686
A0A2I4G4L9	glycine-rich protein DOT1-like OS=Juglans regia OX=51240 GN=LOC109004676 PE=4 SV=1 - [A0A2I4G4L9_JUGRE]	12.03	1	3	3	5	12.03	3	4	3.76	1	1	266	22.9694	9.39307
A0A2I4GIF1	nascent polypeptide-associated complex subunit alpha-like protein 1 OS=Juglans regia OX=51240 GN=LOC109008138 PE=4 SV=1 - [A0A2I4GIF1_JUGRE]	12	1	1	2	6	12	2	3	12	2	3	200	21.7909	4.53857
A0A2I4GV46	putative transferase At4g12130, mitochondrial OS=Juglans regia OX=51240 GN=LOC109011139 PE=4 SV=1 - [A0A2I4GV46_JUGRE]	11.97	3	5	5	6	4.99	2	2	9.98	4	4	401	44.5197	6.90283
A0A2I4G0J0	ATP-dependent 6-phosphofructokinase OS=Juglans regia OX=51240 GN=LOC109003634 PE=3 SV=1 - [A0A2I4G0J0_JUGRE]	11.93	3	5	5	8	7.61	3	3	11.93	5	5	486	53.3929	6.21436
A0A2I4DVI7	defensin-like protein 1 OS=Juglans regia OX=51240 GN=LOC108983837 PE=3 SV=1 - [A0A2I4DVI7_JUGRE]	11.84	3	1	1	1				11.84	1	1	76	8.67017	8.70459
A0A2I4DUR6	polyubiquitin-like OS=Juglans regia OX=51240 GN=LOC108983635 PE=4 SV=1 - [A0A2I4DUR6_JUGRE]	11.82	12	1	1	1				11.82	1	1	457	51.1905	7.60596
A0A2I4FXP4	Catalase OS=Juglans regia OX=51240 GN=LOC109002939 PE=3 SV=1 - [A0A2I4FXP4_JUGRE]	11.79	3	6	6	11	7.52	4	5	9.55	4	6	492	56.8843	7.38623
A0A2I4F6V7	late embryogenesis abundant protein 2-like OS=Juglans regia OX=51240 GN=LOC108996075 PE=4 SV=1 - [A0A2I4F6V7_JUGRE]	11.76	1	1	1	1				11.76	1	1	119	12.258	8.30908
A0A2I4E4B1	enoyl-CoA delta isomerase 2, peroxisomal-like OS=Juglans regia OX=51240 GN=LOC108986156 PE=4 SV=1 - [A0A2I4E4B1_JUGRE]	11.67	1	2	2	3	11.67	2	2	3.33	1	1	240	25.9274	8.29443
A0A2I4FTL6	Thioredoxin reductase OS=Juglans regia OX=51240 GN=LOC109001926 PE=3 SV=1 - [A0A2I4FTL6_JUGRE]	11.42	1	3	3	3	2.79	1	1	8.63	2	2	394	41.6754	8.14795
A0A2I4F772	snakin-1-like OS=Juglans regia OX=51240 GN=LOC108996183 PE=4 SV=1 - [A0A2I4F772_JUGRE]	11.36	1	1	1	1				11.36	1	1	88	9.72458	8.76318
A0A2I4G7T4	uncharacterized protein LOC109005460 OS=Juglans regia OX=51240 GN=LOC109005460 PE=4 SV=1 - [A0A2I4G7T4_JUGRE]	11.31	1	1	1	3	11.31	1	3				274	31.8785	6.52197
A0A2I4ETA7	uncharacterized protein LOC108992488 OS=Juglans regia OX=51240 GN=LOC108992488 PE=4 SV=1 - [A0A2I4ETA7_JUGRE]	11.31	1	1	1	1	11.31	1	1				274	30.1283	7.78174
A0A2I4HH93	enoyl-[acyl-carrier-protein] reductase [NADH] 1, chloroplastic-like OS=Juglans regia OX=51240 GN=LOC109017804 PE=4 SV=1 - [A0A2I4HH93_JUGRE]	11.21	4	1	1	1	11.21	1	1				116	12.2485	9.23193
A0A2I4GPT2	Histone H2A OS=Juglans regia OX=51240 GN=LOC109009751 PE=3 SV=1 - [A0A2I4GPT2_JUGRE]	11.19	13	2	2	4	11.19	2	2	11.19	2	2	143	15.2785	10.5503
A0A2I4G9S9	uncharacterized protein LOC109005990 OS=Juglans regia OX=51240 GN=LOC109005990 PE=4 SV=1 - [A0A2I4G9S9_JUGRE]	11.05	2	5	5	5				11.05	5	5	760	85.4057	6.87354
A0A2I4H7Y8	dihydrolipoyllysine-residue succinyltransferase component of 2-oxoglutarate dehydrogenase complex 2, mitochondrial-like OS=Juglans regia OX=51240 GN=LOC109014304 PE=4 SV=1 - [A0A2I4H7Y8_JUGRE]	11.04	2	3	4	5	5.31	2	2	8.28	3	3	471	51.6282	9.26123
A0A2I4H244	glutathione S-transferase L3-like isoform X2 OS=Juglans regia OX=51240 GN=LOC109012838 PE=3 SV=1 - [A0A2I4H244_JUGRE]	11.02	8	2	2	2				11.02	2	2	236	26.8298	6.31592
A0A2I4G4S3	late embryogenesis abundant protein D-29 isoform X2 OS=Juglans regia OX=51240 GN=LOC109004718 PE=4 SV=1 - [A0A2I4G4S3_JUGRE]	11.01	2	1	2	3	11.01	2	2	6.17	1	1	227	24.9306	5.65576
A0A0D3L730	Betaine-aldehyde dehydrogenase OS=Juglans regia OX=51240 GN=BADH PE=2 SV=1 - [A0A0D3L730_JUGRE]	10.93	2	3	3	6	10.93	3	4	7.36	2	2	503	54.4871	5.60498
A0A2I4H891	Purple acid phosphatase OS=Juglans regia OX=51240 GN=LOC109014375 PE=3 SV=1 - [A0A2I4H891_JUGRE]	10.78	2	5	5	7	5.23	3	3	7.35	3	4	612	69.1517	6.75635
A0A2I4GLH4	actin-7 OS=Juglans regia OX=51240 GN=LOC109008915 PE=3 SV=1 - [A0A2I4GLH4_JUGRE]	10.61	9	3	3	3				10.61	3	3	377	41.6689	5.49072
A0A2I4F5A5	Carbonic anhydrase OS=Juglans regia OX=51240 GN=LOC108995678 PE=3 SV=1 - [A0A2I4F5A5_JUGRE]	10.6	3	1	1	1				10.6	1	1	302	34.0442	8.22119
A0A2I4H0S0	ATP synthase subunit beta OS=Juglans regia OX=51240 GN=LOC109012510 PE=3 SV=1 - [A0A2I4H0S0_JUGRE]	10.55	3	4	4	4	2.5	1	1	8.05	3	3	559	59.7341	5.92236
A0A2I4HGR4	Peroxiredoxin OS=Juglans regia OX=51240 GN=LOC109017602 PE=3 SV=1 - [A0A2I4HGR4_JUGRE]	10.53	4	1	1	1				10.53	1	1	171	18.2685	4.90674
A0A2I4EED0	branched-chain-amino-acid aminotransferase-like protein 1 OS=Juglans regia OX=51240 GN=LOC108988833 PE=4 SV=1 - [A0A2I4EED0_JUGRE]	10.5	3	5	5	5	5.52	3	3	4.98	2	2	562	63.0597	6.69775
A0A2I4EEQ0	elongation factor 1-gamma OS=Juglans regia OX=51240 GN=LOC108988927 PE=4 SV=1 - [A0A2I4EEQ0_JUGRE]	10.43	4	3	3	5	5.21	2	2	7.58	2	3	422	48.1945	6.27783
A0A2I4FDH7	secoisolariciresinol dehydrogenase-like OS=Juglans regia OX=51240 GN=LOC108997777 PE=4 SV=1 - [A0A2I4FDH7_JUGRE]	10.33	3	2	2	2				10.33	2	2	271	28.4096	8.39697
A0A2I4HSA4	17.3 kDa class I heat shock protein-like OS=Juglans regia OX=51240 GN=LOC109020953 PE=3 SV=1 - [A0A2I4HSA4_JUGRE]	10.26	6	1	2	5	10.26	2	2	10.26	2	3	156	17.8151	6.96143
A0A2I4GPP6	ectonucleotide pyrophosphatase/phosphodiesterase family member 3 OS=Juglans regia OX=51240 GN=LOC109009725 PE=4 SV=1 - [A0A2I4GPP6_JUGRE]	10.06	1	4	4	5	7.65	3	3	4.02	2	2	497	54.5697	5.87158
A0A2I4G6S8	probable inactive purple acid phosphatase 16 isoform X2 OS=Juglans regia OX=51240 GN=LOC109005241 PE=4 SV=1 - [A0A2I4G6S8_JUGRE]	9.77	3	3	3	4	6.68	2	2	5.4	2	2	389	43.5768	6.75635
C5IX20	Plasma intrinsic protein 1;1 OS=Juglans regia OX=51240 GN=LOC109014480 PE=2 SV=1 - [C5IX20_JUGRE]	9.76	1	2	2	2				9.76	2	2	287	30.8791	8.63135
A0A2I4F3L2	pyruvate decarboxylase 1-like OS=Juglans regia OX=51240 GN=LOC108995175 PE=3 SV=1 - [A0A2I4F3L2_JUGRE]	9.74	2	4	4	4	4.29	2	2	5.45	2	2	606	65.5528	6.18896
A0A2I4DS40	tobamovirus multiplication protein 2A-like OS=Juglans regia OX=51240 GN=LOC108982940 PE=4 SV=1 - [A0A2I4DS40_JUGRE]	9.64	1	1	1	1				9.64	1	1	280	31.0821	5.47803
A0A2I4FRC2	single-stranded DNA-bindig protein WHY2, mitochondrial OS=Juglans regia OX=51240 GN=LOC109001388 PE=4 SV=1 - [A0A2I4FRC2_JUGRE]	9.62	1	2	2	2	9.62	2	2				239	26.0345	9.34912
A0A2I4E0R6	peroxisome biogenesis factor 10 OS=Juglans regia OX=51240 GN=LOC108985235 PE=4 SV=1 - [A0A2I4E0R6_JUGRE]	9.61	1	1	1	10	9.61	1	10				406	44.9354	8.22119
A0A2I4F6J2	Glutathione reductase OS=Juglans regia OX=51240 GN=LOC108996011 PE=3 SV=1 - [A0A2I4F6J2_JUGRE]	9.57	3	5	5	6	4.87	3	3	4.7	2	3	575	62.3699	7.79639
A0A2I4H3L6	uncharacterized protein LOC109013191 isoform X2 OS=Juglans regia OX=51240 GN=LOC109013191 PE=4 SV=1 - [A0A2I4H3L6_JUGRE]	9.46	2	2	2	2	4.39	1	1	5.07	1	1	296	31.7837	8.6167
A0A2I4EBH9	protein DJ-1 homolog D-like OS=Juglans regia OX=51240 GN=LOC108988093 PE=4 SV=1 - [A0A2I4EBH9_JUGRE]	9.46	1	2	5	7	7.42	4	4	7.42	3	3	391	42.1282	6.58057
A0A2I4FG32	mitochondrial import inner membrane translocase subunit TIM10-like OS=Juglans regia OX=51240 GN=LOC108998491 PE=4 SV=1 - [A0A2I4FG32_JUGRE]	9.41	2	1	1	1	9.41	1	1				85	9.8097	7.21045
A0A2I4FZ47	Carboxypeptidase OS=Juglans regia OX=51240 GN=LOC109003284 PE=3 SV=1 - [A0A2I4FZ47_JUGRE]	9.34	1	4	4	4	4.57	2	2	4.77	2	2	503	56.1215	5.30029
A0A2I4E5I4	40S ribosomal protein S14-3-like OS=Juglans regia OX=51240 GN=LOC108986487 PE=3 SV=1 - [A0A2I4E5I4_JUGRE]	9.33	4	1	1	2	9.33	1	1	9.33	1	1	150	16.3326	10.4478
A0A2I4ESJ4	small heat shock protein, chloroplastic OS=Juglans regia OX=51240 GN=LOC108992297 PE=3 SV=1 - [A0A2I4ESJ4_JUGRE]	9.24	1	2	2	3	4.02	1	1	9.24	2	2	249	27.7649	7.34229
A0A2I4F0A4	Acyl-coenzyme A oxidase OS=Juglans regia OX=51240 GN=LOC108994365 PE=3 SV=1 - [A0A2I4F0A4_JUGRE]	9.19	2	6	6	7	6.48	3	3	6.63	4	4	664	74.0899	7.78174
A0A2I4E2C5	serine carboxypeptidase-like 7 isoform X2 OS=Juglans regia OX=51240 GN=LOC108985639 PE=3 SV=1 - [A0A2I4E2C5_JUGRE]	9.19	2	4	4	4	4.59	2	2	4.59	2	2	479	54.6049	9.1001
A0A2I4DDH4	agmatine deiminase OS=Juglans regia OX=51240 GN=LOC108979066 PE=3 SV=1 - [A0A2I4DDH4_JUGRE]	9.16	1	3	3	4	4.71	2	2	7.07	2	2	382	42.5609	4.93213
A0A2I4FY55	Aminopeptidase OS=Juglans regia OX=51240 GN=LOC109003066 PE=3 SV=1 - [A0A2I4FY55_JUGRE]	9.16	4	7	7	7	2.18	2	2	6.99	5	5	873	98.5243	5.70654
A0A2I4GRW6	uncharacterized protein LOC109010309 OS=Juglans regia OX=51240 GN=LOC109010309 PE=4 SV=1 - [A0A2I4GRW6_JUGRE]	9.13	1	5	5	7	1.66	1	1	9.13	5	6	723	80.2989	5.36377
A0A2I4FLR4	Pectinesterase OS=Juglans regia OX=51240 GN=LOC109000227 PE=4 SV=1 - [A0A2I4FLR4_JUGRE]	9.05	1	1	1	11				9.05	1	11	409	46.238	7.79639
A0A2I4FHY8	bifunctional nitrilase/nitrile hydratase NIT4A isoform X2 OS=Juglans regia OX=51240 GN=LOC108998953 PE=4 SV=1 - [A0A2I4FHY8_JUGRE]	9.01	2	1	1	1	9.01	1	1				233	25.3707	5.80811
A0A2I4GJI4	selenium-binding protein 2-like OS=Juglans regia OX=51240 GN=LOC109008429 PE=4 SV=1 - [A0A2I4GJI4_JUGRE]	8.96	1	1	1	3				8.96	1	3	491	54.2448	5.73193
A0A2I4EY62	uncharacterized protein LOC108993774 OS=Juglans regia OX=51240 GN=LOC108993774 PE=4 SV=1 - [A0A2I4EY62_JUGRE]	8.66	2	2	2	4	8.66	2	3	3.35	1	1	358	38.1519	5.60498
A0A2I4G4J1	leucine-rich repeat extensin-like protein 4 OS=Juglans regia OX=51240 GN=LOC109004643 PE=4 SV=1 - [A0A2I4G4J1_JUGRE]	8.6	2	1	2	3	4.01	1	1	8.6	2	2	349	38.9451	6.03662
A0A2I4FT30	GTP-binding nuclear protein OS=Juglans regia OX=51240 GN=LOC109001813 PE=3 SV=1 - [A0A2I4FT30_JUGRE]	8.6	4	2	2	2	4.98	1	1	3.62	1	1	221	25.0736	6.85889
A0A2I4DPC6	heat shock 70 kDa protein 6, chloroplastic-like OS=Juglans regia OX=51240 GN=LOC108982161 PE=4 SV=1 - [A0A2I4DPC6_JUGRE]	8.48	1	1	3	5	8.48	3	3	6.14	2	2	342	36.2279	5.08447
A0A2I4GMD0	Coatomer subunit beta' OS=Juglans regia OX=51240 GN=LOC109009142 PE=3 SV=1 - [A0A2I4GMD0_JUGRE]	8.47	3	5	5	9	5.94	3	4	5.61	4	5	909	102.664	5.09717
A0A2I4FU77	luminal-binding protein OS=Juglans regia OX=51240 GN=LOC109002071 PE=3 SV=1 - [A0A2I4FU77_JUGRE]	8.41	1	3	5	7	5.86	4	5	2.55	1	2	666	73.355	5.24951
A0A2I4GZV4	NADPH:quinone oxidoreductase-like OS=Juglans regia OX=51240 GN=LOC109012313 PE=4 SV=1 - [A0A2I4GZV4_JUGRE]	8.29	2	1	1	1	8.29	1	1				193	20.855	9.12939
A0A2I4FQX7	Alpha-mannosidase OS=Juglans regia OX=51240 GN=LOC109001290 PE=3 SV=1 - [A0A2I4FQX7_JUGRE]	8.28	4	5	5	8	8.28	5	5	3.74	3	3	1015	114.412	6.12549
A0A2I4DFP9	11 kDa late embryogenesis abundant protein OS=Juglans regia OX=51240 GN=LOC108979697 PE=4 SV=1 - [A0A2I4DFP9_JUGRE]	8.27	1	1	1	2	8.27	1	1	8.27	1	1	133	13.7117	7.50342
A0A2I4G3Y1	coproporphyrinogen-III oxidase 1, chloroplastic OS=Juglans regia OX=51240 GN=LOC109004510 PE=4 SV=1 - [A0A2I4G3Y1_JUGRE]	8.19	1	3	3	3	2.89	1	1	5.3	2	2	415	46.5621	6.75635
A0A2I4DJ86	probable serine protease EDA2 OS=Juglans regia OX=51240 GN=LOC108980668 PE=4 SV=1 - [A0A2I4DJ86_JUGRE]	8.07	1	2	3	4	8.07	3	3	2.91	1	1	446	49.9577	8.00146
A0A2I4GUI2	probable N-acetyltransferase HLS1 isoform X2 OS=Juglans regia OX=51240 GN=LOC109010999 PE=4 SV=1 - [A0A2I4GUI2_JUGRE]	8.07	2	1	1	3	8.07	1	3				347	38.9281	8.96826
A0A2I4EYU6	probable NOT transcription complex subunit VIP2 OS=Juglans regia OX=51240 GN=LOC108993956 PE=4 SV=1 - [A0A2I4EYU6_JUGRE]	8.06	1	1	1	2				8.06	1	2	558	59.9047	7.78174
A0A2I4GAA0	G-type lectin S-receptor-like serine/threonine-protein kinase CES101 isoform X3 OS=Juglans regia OX=51240 GN=LOC109006113 PE=4 SV=1 - [A0A2I4GAA0_JUGRE]	8.05	3	1	1	1	8.05	1	1				472	53.1912	8.51416
A0A2I4GVV3	sulfite reductase [ferredoxin], chloroplastic OS=Juglans regia OX=51240 GN=LOC109011330 PE=4 SV=1 - [A0A2I4GVV3_JUGRE]	7.99	2	5	5	8	7.99	5	5	5.09	3	3	688	77.5723	9.26123
A0A2I4EUF7	Thioredoxin OS=Juglans regia OX=51240 GN=LOC108992824 PE=3 SV=1 - [A0A2I4EUF7_JUGRE]	7.97	7	1	1	1	7.97	1	1				138	15.0526	6.17627
A0A2I4DU51	uncharacterized protein LOC108983480 isoform X6 OS=Juglans regia OX=51240 GN=LOC108983480 PE=4 SV=1 - [A0A2I4DU51_JUGRE]	7.89	2	1	1	2	7.89	1	1	7.89	1	1	228	25.1547	5.96045
A0A2I4GC17	glycine-rich protein 2-like OS=Juglans regia OX=51240 GN=LOC109006583 PE=4 SV=1 - [A0A2I4GC17_JUGRE]	7.88	1	1	1	3	7.88	1	2	7.88	1	1	203	18.8803	6.7417
A0A2I4GBA0	putative 12-oxophytodienoate reductase 11 OS=Juglans regia OX=51240 GN=LOC109006343 PE=4 SV=1 - [A0A2I4GBA0_JUGRE]	7.82	4	3	3	3	2.96	1	1	4.85	2	2	371	41.1388	5.87158
A0A2I4G8V4	uncharacterized protein LOC109005737 OS=Juglans regia OX=51240 GN=LOC109005737 PE=4 SV=1 - [A0A2I4G8V4_JUGRE]	7.76	1	1	1	1	7.76	1	1				335	38.3589	5.73193
A0A2I4FZX4	tropinone reductase homolog At1g07440-like OS=Juglans regia OX=51240 GN=LOC109003503 PE=4 SV=1 - [A0A2I4FZX4_JUGRE]	7.64	2	1	1	1				7.64	1	1	144	16.1613	7.85498
A0A2I4GY65	uncharacterized protein LOC109011906 isoform X2 OS=Juglans regia OX=51240 GN=LOC109011906 PE=4 SV=1 - [A0A2I4GY65_JUGRE]	7.61	2	1	1	2				7.61	1	2	197	21.5881	7.00537
A0A2I4FW47	heparanase-like protein 1 OS=Juglans regia OX=51240 GN=LOC109002527 PE=4 SV=1 - [A0A2I4FW47_JUGRE]	7.54	2	2	2	5	7.54	2	3	7.54	2	2	491	54.4268	7.95752
A0A2I4G6L9	stromal 70 kDa heat shock-related protein, chloroplastic-like OS=Juglans regia OX=51240 GN=LOC109005180 PE=3 SV=1 - [A0A2I4G6L9_JUGRE]	7.52	1	3	5	6	6.12	4	4	2.97	2	2	572	61.1452	6.1001
A0A2I4ER33	rhodanese-like domain-containing protein 7 OS=Juglans regia OX=51240 GN=LOC108991899 PE=3 SV=1 - [A0A2I4ER33_JUGRE]	7.52	1	1	1	3	7.52	1	3				492	55.4945	6.82959
A0A2I4GC15	Peptidyl-prolyl cis-trans isomerase OS=Juglans regia OX=51240 GN=LOC109006576 PE=3 SV=1 - [A0A2I4GC15_JUGRE]	7.51	1	1	1	1				7.51	1	1	173	18.1209	7.82568
A0A2I4G6J7	uncharacterized protein At1g32220, chloroplastic OS=Juglans regia OX=51240 GN=LOC109005182 PE=4 SV=1 - [A0A2I4G6J7_JUGRE]	7.49	1	2	2	3	3.37	1	1	7.49	2	2	267	28.5759	9.40771
A0A2I4GUD8	nudix hydrolase 3 isoform X2 OS=Juglans regia OX=51240 GN=LOC109010978 PE=4 SV=1 - [A0A2I4GUD8_JUGRE]	7.45	2	6	6	7	6.42	5	5	2.57	2	2	779	88.358	5.38916
A0A2I4H3N7	protein BOBBER 1 OS=Juglans regia OX=51240 GN=LOC109013205 PE=4 SV=1 - [A0A2I4H3N7_JUGRE]	7.43	1	2	2	5	7.43	2	2	7.43	2	3	296	33.8111	5.26221
A0A2I4DYE8	Proteasome subunit beta OS=Juglans regia OX=51240 GN=LOC108984610 PE=3 SV=1 - [A0A2I4DYE8_JUGRE]	7.35	2	1	1	1				7.35	1	1	204	22.4865	6.53662
A0A2I4FEW9	formin-2-like OS=Juglans regia OX=51240 GN=LOC108998169 PE=4 SV=1 - [A0A2I4FEW9_JUGRE]	7.27	1	1	1	2				7.27	1	2	440	47.0541	9.68604
A0A2I4E9I4	2-isopropylmalate synthase 1, chloroplastic-like OS=Juglans regia OX=51240 GN=LOC108987587 PE=3 SV=1 - [A0A2I4E9I4_JUGRE]	7.24	9	5	5	6	3.46	3	3	4.88	3	3	635	68.6303	7.06396
A0A2I4GKW8	omega-amidase, chloroplastic OS=Juglans regia OX=51240 GN=LOC109008778 PE=4 SV=1 - [A0A2I4GKW8_JUGRE]	7.11	1	2	2	3	7.11	2	2	4.31	1	1	394	43.0962	7.69385
A0A2I4GT75	glutamine synthetase nodule isozyme-like OS=Juglans regia OX=51240 GN=LOC109010661 PE=3 SV=1 - [A0A2I4GT75_JUGRE]	7.05	3	1	1	2	7.05	1	1	7.05	1	1	156	17.1817	6.15088
A0A2I4GBF8	Proteasome subunit alpha type OS=Juglans regia OX=51240 GN=LOC109006435 PE=3 SV=1 - [A0A2I4GBF8_JUGRE]	7.01	2	1	1	1				7.01	1	1	157	17.5571	9.74463
A0A2I4DUG3	succinate-semialdehyde dehydrogenase, mitochondrial OS=Juglans regia OX=51240 GN=LOC108983566 PE=3 SV=1 - [A0A2I4DUG3_JUGRE]	6.88	1	3	3	4	6.88	3	3	2.46	1	1	407	44.0337	5.97314
A0A2I4HGH1	beta-ureidopropionase-like OS=Juglans regia OX=51240 GN=LOC109017338 PE=4 SV=1 - [A0A2I4HGH1_JUGRE]	6.86	2	1	1	1				6.86	1	1	175	19.7323	7.78174
A0A2I4EF36	Pectinesterase OS=Juglans regia OX=51240 GN=LOC108989014 PE=3 SV=1 - [A0A2I4EF36_JUGRE]	6.81	2	1	1	2	6.81	1	2				543	59.2126	6.0874
A0A2I4EKH7	low-temperature-induced cysteine proteinase-like OS=Juglans regia OX=51240 GN=LOC108990396 PE=3 SV=1 - [A0A2I4EKH7_JUGRE]	6.79	1	2	2	5	6.79	2	3	6.79	2	2	471	51.5345	5.66846
A0A2I4ENE9	Cyanate hydratase OS=Juglans regia OX=51240 GN=LOC108991204 PE=3 SV=1 - [A0A2I4ENE9_JUGRE]	6.79	1	1	1	2				6.79	1	2	162	18.3415	7.43018
A0A2I4G4S7	late embryogenesis abundant protein D-29-like isoform X2 OS=Juglans regia OX=51240 GN=LOC109004720 PE=4 SV=1 - [A0A2I4G4S7_JUGRE]	6.78	2	1	2	2	6.78	2	2				295	32.4064	5.65576
A0A2I4F3R2	barwin-like OS=Juglans regia OX=51240 GN=LOC108995226 PE=4 SV=1 - [A0A2I4F3R2_JUGRE]	6.77	2	1	1	1	6.77	1	1				192	20.4413	7.62061
A0A2I4EWQ1	probable aquaporin PIP2-8 OS=Juglans regia OX=51240 GN=LOC108993386 PE=3 SV=1 - [A0A2I4EWQ1_JUGRE]	6.76	2	1	1	1				6.76	1	1	281	29.9545	8.41162
A0A2I4GK56	Carboxypeptidase OS=Juglans regia OX=51240 GN=LOC109008575 PE=3 SV=1 - [A0A2I4GK56_JUGRE]	6.67	2	1	1	1	6.67	1	1				150	17.1034	5.09717
A0A2I4FP25	probable aquaporin TIP-type alpha OS=Juglans regia OX=51240 GN=LOC109000821 PE=3 SV=1 - [A0A2I4FP25_JUGRE]	6.59	2	1	1	4	6.59	1	2	6.59	1	2	167	18.2739	9.30518
A0A2I4DVP2	multiple inositol polyphosphate phosphatase 1 OS=Juglans regia OX=51240 GN=LOC108983886 PE=3 SV=1 - [A0A2I4DVP2_JUGRE]	6.48	1	2	2	2				6.48	2	2	494	55.8156	6.97607
A0A2I4GMZ9	4-hydroxy-tetrahydrodipicolinate reductase 2, chloroplastic-like OS=Juglans regia OX=51240 GN=LOC109009296 PE=4 SV=1 - [A0A2I4GMZ9_JUGRE]	6.45	2	1	1	1	6.45	1	1				217	23.2428	7.02002
A0A2I4H211	Pectinesterase OS=Juglans regia OX=51240 GN=LOC109012817 PE=3 SV=1 - [A0A2I4H211_JUGRE]	6.43	1	1	1	5	6.43	1	5				575	63.3323	9.14404
A0A2I4H3B4	Phospholipase D OS=Juglans regia OX=51240 GN=LOC109013124 PE=3 SV=1 - [A0A2I4H3B4_JUGRE]	6.42	7	1	4	7	5.06	3	3	5.31	3	4	810	92.1134	6.11279
A0A2I4F1R5	Pectinesterase OS=Juglans regia OX=51240 GN=LOC108994719 PE=3 SV=1 - [A0A2I4F1R5_JUGRE]	6.41	1	1	1	5	6.41	1	5				577	63.0256	5.71924
A0A2I4H769	11-beta-hydroxysteroid dehydrogenase 1B-like isoform X3 OS=Juglans regia OX=51240 GN=LOC109014117 PE=3 SV=1 - [A0A2I4H769_JUGRE]	6.37	3	2	2	2	2.87	1	1	3.5	1	1	314	35.3638	6.56592
A0A2I4DLW5	uncharacterized protein LOC108981433 isoform X2 OS=Juglans regia OX=51240 GN=LOC108981433 PE=4 SV=1 - [A0A2I4DLW5_JUGRE]	6.36	2	1	1	1				6.36	1	1	236	26.5157	9.18799
A0A2I4F7X4	alpha-L-fucosidase 2-like isoform X2 OS=Juglans regia OX=51240 GN=LOC108996349 PE=4 SV=1 - [A0A2I4F7X4_JUGRE]	6.29	4	4	4	5	4.88	3	3	2.95	2	2	779	86.612	5.70654
A0A2I4EUG6	universal stress protein A-like protein OS=Juglans regia OX=51240 GN=LOC108992818 PE=4 SV=1 - [A0A2I4EUG6_JUGRE]	6.29	1	1	1	1				6.29	1	1	175	19.7459	5.61768
A0A2I4GTM4	prostatic spermine-binding protein-like OS=Juglans regia OX=51240 GN=LOC109010782 PE=4 SV=1 - [A0A2I4GTM4_JUGRE]	6.28	1	1	1	1				6.28	1	1	207	23.2629	3.6626
A0A2I4F275	Dihydrolipoyl dehydrogenase OS=Juglans regia OX=51240 GN=LOC108994825 PE=3 SV=1 - [A0A2I4F275_JUGRE]	6.26	1	1	3	3	6.26	3	3				511	54.3533	6.60986
A0A2I4EGV9	homocysteine S-methyltransferase 3-like OS=Juglans regia OX=51240 GN=LOC108989475 PE=4 SV=1 - [A0A2I4EGV9_JUGRE]	6.25	3	2	2	2				6.25	2	2	336	36.6461	5.36377
A0A2I4E0P7	protein CutA, chloroplastic isoform X2 OS=Juglans regia OX=51240 GN=LOC108985216 PE=4 SV=1 - [A0A2I4E0P7_JUGRE]	6.25	2	1	1	1				6.25	1	1	192	20.8709	8.25049
A0A2I4F1Y6	Purple acid phosphatase OS=Juglans regia OX=51240 GN=LOC108994751 PE=3 SV=1 - [A0A2I4F1Y6_JUGRE]	6.24	2	3	3	3	6.24	3	3				625	70.088	6.53662
A0A2I4GF07	Histone-lysine N-methyltransferase OS=Juglans regia OX=51240 GN=LOC109007312 PE=3 SV=1 - [A0A2I4GF07_JUGRE]	6.24	10	2	2	2	2.92	1	1	3.32	1	1	753	84.4706	6.07471
A0A2I4E221	probable beta-D-xylosidase 6 OS=Juglans regia OX=51240 GN=LOC108985557 PE=4 SV=1 - [A0A2I4E221_JUGRE]	6.15	2	5	5	7	3.01	3	3	5.27	4	4	797	87.7615	8.41162
A0A2I4DTC3	Pyruvate dehydrogenase E1 component subunit beta OS=Juglans regia OX=51240 GN=LOC108983269 PE=4 SV=1 - [A0A2I4DTC3_JUGRE]	6.14	2	2	2	2				6.14	2	2	407	44.4476	6.84424
A0A2I4GNJ1	Oleosin OS=Juglans regia OX=51240 GN=LOC109009462 PE=3 SV=1 - [A0A2I4GNJ1_JUGRE]	6.12	1	1	1	1				6.12	1	1	147	15.5964	9.53955
A0A2I4HFG4	glycine-rich RNA-binding protein 7-like OS=Juglans regia OX=51240 GN=LOC109016932 PE=4 SV=1 - [A0A2I4HFG4_JUGRE]	6.02	3	1	1	2	6.02	1	1	6.02	1	1	166	16.4945	6.75635
A0A2I4G258	Germin-like protein OS=Juglans regia OX=51240 GN=LOC109004037 PE=3 SV=1 - [A0A2I4G258_JUGRE]	5.99	1	1	1	1				5.99	1	1	217	22.6842	8.74854
A0A2I4DGZ8	uncharacterized protein LOC108980055 OS=Juglans regia OX=51240 GN=LOC108980055 PE=4 SV=1 - [A0A2I4DGZ8_JUGRE]	5.9	1	1	1	1				5.9	1	1	525	60.5285	6.97607
A0A2I4GFT0	nascent polypeptide-associated complex subunit alpha-like protein 2 OS=Juglans regia OX=51240 GN=LOC109007524 PE=4 SV=1 - [A0A2I4GFT0_JUGRE]	5.88	1	1	1	1	5.88	1	1				221	24.3019	4.51318
A0A2I4GC93	DDB1- and CUL4-associated factor 8-like OS=Juglans regia OX=51240 GN=LOC109006622 PE=4 SV=1 - [A0A2I4GC93_JUGRE]	5.85	1	1	1	1	5.85	1	1				496	54.965	4.85596
A0A2I4FIV8	uncharacterized protein LOC108999206 isoform X4 OS=Juglans regia OX=51240 GN=LOC108999206 PE=4 SV=1 - [A0A2I4FIV8_JUGRE]	5.85	5	3	3	5	4.43	2	2	5.85	3	3	564	62.1895	6.31592
A0A2I4DQX1	60S ribosomal protein L12-like OS=Juglans regia OX=51240 GN=LOC108982584 PE=3 SV=1 - [A0A2I4DQX1_JUGRE]	5.81	4	1	1	1				5.81	1	1	155	16.669	9.51025
A0A2I4GL62	PITH domain-containing protein 1 OS=Juglans regia OX=51240 GN=LOC109008854 PE=4 SV=1 - [A0A2I4GL62_JUGRE]	5.78	1	1	1	1	5.78	1	1				225	24.911	4.76709
A0A2I4ER41	Ferritin OS=Juglans regia OX=51240 GN=LOC108991900 PE=3 SV=1 - [A0A2I4ER41_JUGRE]	5.76	1	2	2	5	5.76	2	2	5.76	2	3	278	31.1948	6.0874
A0A2I4EFQ7	40S ribosomal protein S18-like OS=Juglans regia OX=51240 GN=LOC108989152 PE=4 SV=1 - [A0A2I4EFQ7_JUGRE]	5.71	4	1	1	2	5.71	1	1	5.71	1	1	140	16.4647	10.0815
A0A2I4H138	dihydrolipoyllysine-residue succinyltransferase component of 2-oxoglutarate dehydrogenase complex 1, mitochondrial-like isoform X2 OS=Juglans regia OX=51240 GN=LOC109012598 PE=4 SV=1 - [A0A2I4H138_JUGRE]	5.64	3	1	2	2	3.97	1	1	1.67	1	1	479	52.0413	9.15869
A0A2I4GDG3	superoxide dismutase [Cu-Zn], chloroplastic-like OS=Juglans regia OX=51240 GN=LOC109006947 PE=4 SV=1 - [A0A2I4GDG3_JUGRE]	5.63	1	1	1	1	5.63	1	1				213	22.1075	6.68311
A0A2I4GY21	Peroxiredoxin OS=Juglans regia OX=51240 GN=LOC109011881 PE=3 SV=1 - [A0A2I4GY21_JUGRE]	5.56	2	1	1	1	5.56	1	1				162	17.3681	6.20166
A0A2I4HX61	Pectinesterase OS=Juglans regia OX=51240 GN=LOC109022340 PE=3 SV=1 - [A0A2I4HX61_JUGRE]	5.45	1	1	1	2				5.45	1	2	587	65.7073	7.50342
A0A2I4EQZ4	protein SRC2 homolog OS=Juglans regia OX=51240 GN=LOC108991871 PE=4 SV=1 - [A0A2I4EQZ4_JUGRE]	5.4	1	1	1	1	5.4	1	1				315	34.7627	7.51807
A0A2I4DZC7	Purple acid phosphatase OS=Juglans regia OX=51240 GN=LOC108984875 PE=3 SV=1 - [A0A2I4DZC7_JUGRE]	5.37	1	1	1	1				5.37	1	1	652	73.5351	6.85889
A0A2I4HBN3	6-phosphogluconate dehydrogenase, decarboxylating 2, chloroplastic-like OS=Juglans regia OX=51240 GN=LOC109015544 PE=4 SV=1 - [A0A2I4HBN3_JUGRE]	5.36	5	1	1	1				5.36	1	1	168	17.9532	5.12256
A0A2I4F248	translationally-controlled tumor protein homolog OS=Juglans regia OX=51240 GN=LOC108994805 PE=3 SV=1 - [A0A2I4F248_JUGRE]	5.36	3	1	1	1				5.36	1	1	168	19.0455	4.56396
A0A2I4DJK4	endonuclease 4-like OS=Juglans regia OX=51240 GN=LOC108980784 PE=4 SV=1 - [A0A2I4DJK4_JUGRE]	5.35	1	1	1	1				5.35	1	1	299	33.5923	5.57959
A0A2I4EUW9	methyl-CpG-binding domain-containing protein 5-like OS=Juglans regia OX=51240 GN=LOC108992930 PE=4 SV=1 - [A0A2I4EUW9_JUGRE]	5.33	1	1	1	1	5.33	1	1				244	26.4841	9.39307
A0A2I4H283	pyrophosphate-energized membrane proton pump 3 isoform X2 OS=Juglans regia OX=51240 GN=LOC109012858 PE=3 SV=1 - [A0A2I4H283_JUGRE]	5.29	2	1	1	2	5.29	1	2				700	73.8155	5.92236
A0A2I4GQX5	synaptotagmin-5-like OS=Juglans regia OX=51240 GN=LOC109010048 PE=4 SV=1 - [A0A2I4GQX5_JUGRE]	5.15	1	1	1	2				5.15	1	2	524	56.8863	6.96143
A0A2I4F546	putative chloride channel-like protein CLC-g OS=Juglans regia OX=51240 GN=LOC108995632 PE=3 SV=1 - [A0A2I4F546_JUGRE]	5.14	1	1	1	2	5.14	1	2				778	84.9865	8.04541
A0A2I4FGD9	LOW QUALITY PROTEIN: tripeptidyl-peptidase 2-like OS=Juglans regia OX=51240 GN=LOC108998580 PE=4 SV=1 - [A0A2I4FGD9_JUGRE]	5.11	1	2	6	7	2.78	3	3	3.58	4	4	1369	151.231	6.3667
A0A2I4FB46	probable acetyltransferase NATA1-like OS=Juglans regia OX=51240 GN=LOC108997151 PE=4 SV=1 - [A0A2I4FB46_JUGRE]	5.08	1	1	1	1	5.08	1	1				236	26.0854	5.97314
A0A2I4GBC5	uncharacterized protein LOC109006407 OS=Juglans regia OX=51240 GN=LOC109006407 PE=4 SV=1 - [A0A2I4GBC5_JUGRE]	5.07	1	2	2	3	1.95	1	1	5.07	2	2	513	57.5263	7.56201
A0A2I4DWC6	UTP--glucose-1-phosphate uridylyltransferase OS=Juglans regia OX=51240 GN=LOC108984075 PE=3 SV=1 - [A0A2I4DWC6_JUGRE]	5.05	2	2	2	2				5.05	2	2	475	52.1045	6.07471
A0A2I4FSI7	formate--tetrahydrofolate ligase OS=Juglans regia OX=51240 GN=LOC109001687 PE=3 SV=1 - [A0A2I4FSI7_JUGRE]	5.03	1	3	3	3				5.03	3	3	636	67.816	7.32764
A0A2I4EBW6	Ribulose bisphosphate carboxylase small chain OS=Juglans regia OX=51240 GN=LOC108988192 PE=3 SV=1 - [A0A2I4EBW6_JUGRE]	5	5	1	1	1	5	1	1				140	15.0533	7.18115
A0A2I4GCK3	uncharacterized protein At4g14100-like OS=Juglans regia OX=51240 GN=LOC109006714 PE=4 SV=1 - [A0A2I4GCK3_JUGRE]	5	1	1	1	1	5	1	1				220	25.4616	6.1001
A0A2I4ER18	NF-X1-type zinc finger protein NFXL2 isoform X2 OS=Juglans regia OX=51240 GN=LOC108991893 PE=4 SV=1 - [A0A2I4ER18_JUGRE]	4.98	1	1	1	14	4.98	1	14				844	94.5489	8.32373
A0A2I4E3M1	uncharacterized protein At5g39570-like OS=Juglans regia OX=51240 GN=LOC108985958 PE=4 SV=1 - [A0A2I4E3M1_JUGRE]	4.96	1	1	1	1				4.96	1	1	383	43.1293	5.42725
A0A2I4F9P9	tripeptidyl-peptidase 2-like OS=Juglans regia OX=51240 GN=LOC108996808 PE=4 SV=1 - [A0A2I4F9P9_JUGRE]	4.93	1	2	6	7	3.39	4	4	2.8	3	3	1358	149.74	6.48096
A0A2I4EF18	serine/threonine-protein kinase SAPK2-like isoform X2 OS=Juglans regia OX=51240 GN=LOC108989000 PE=3 SV=1 - [A0A2I4EF18_JUGRE]	4.92	2	1	1	1				4.92	1	1	305	34.2922	5.2749
A0A2I4FNH8	histone deacetylase HDT1-like OS=Juglans regia OX=51240 GN=LOC109000679 PE=4 SV=1 - [A0A2I4FNH8_JUGRE]	4.9	1	1	1	1	4.9	1	1				286	31.2682	4.98291
A0A2I4DR94	protein SRC2 homolog OS=Juglans regia OX=51240 GN=LOC108982676 PE=4 SV=1 - [A0A2I4DR94_JUGRE]	4.89	1	1	1	4	4.89	1	2	4.89	1	2	307	33.7924	4.93213
A0A2I4GVC3	Amine oxidase OS=Juglans regia OX=51240 GN=LOC109011198 PE=3 SV=1 - [A0A2I4GVC3_JUGRE]	4.79	1	2	2	3	4.79	2	2	2.74	1	1	731	82.4326	6.29053
A0A2I4E2G3	uncharacterized protein Os08g0359500 OS=Juglans regia OX=51240 GN=LOC108985659 PE=4 SV=1 - [A0A2I4E2G3_JUGRE]	4.78	1	1	1	2	4.78	1	1	4.78	1	1	230	24.4745	4.58936
A0A2I4F7G6	uncharacterized protein LOC108996265 OS=Juglans regia OX=51240 GN=LOC108996265 PE=4 SV=1 - [A0A2I4F7G6_JUGRE]	4.73	1	1	1	4	4.73	1	4				803	87.5233	5.51611
A0A2I4H5W9	probable aquaporin TIP3-2 OS=Juglans regia OX=51240 GN=LOC109013784 PE=3 SV=1 - [A0A2I4H5W9_JUGRE]	4.69	1	2	2	5				4.69	2	5	256	27.3685	7.7085
A0A2I4GNX3	Proteasome subunit beta OS=Juglans regia OX=51240 GN=LOC109009542 PE=3 SV=1 - [A0A2I4GNX3_JUGRE]	4.66	1	1	1	2	4.66	1	1	4.66	1	1	236	25.4899	5.57959
A0A2I4EIC3	chaperone protein dnaJ 16-like OS=Juglans regia OX=51240 GN=LOC108989840 PE=4 SV=1 - [A0A2I4EIC3_JUGRE]	4.65	1	1	1	2				4.65	1	2	409	46.2543	8.20654
A0A2I4HPK3	uncharacterized protein LOC109020108 OS=Juglans regia OX=51240 GN=LOC109020108 PE=4 SV=1 - [A0A2I4HPK3_JUGRE]	4.61	1	1	1	1	4.61	1	1				803	90.1295	5.5415
A0A2I4GDK5	Coatomer subunit delta OS=Juglans regia OX=51240 GN=LOC109006976 PE=3 SV=1 - [A0A2I4GDK5_JUGRE]	4.55	1	2	2	3	1.91	1	1	4.55	2	2	418	47.2305	8.90967
A0A2I4DSU2	aspartic proteinase nepenthesin-2-like OS=Juglans regia OX=51240 GN=LOC108983128 PE=3 SV=1 - [A0A2I4DSU2_JUGRE]	4.53	1	1	1	1	4.53	1	1				419	46.6155	4.93213
A0A2I4DN12	FT-interacting protein 1-like OS=Juglans regia OX=51240 GN=LOC108981746 PE=4 SV=1 - [A0A2I4DN12_JUGRE]	4.51	3	3	3	3	3.22	2	2	1.29	1	1	776	89.2633	9.08545
A0A2I4E775	DNA damage-binding protein 1 OS=Juglans regia OX=51240 GN=LOC108986907 PE=4 SV=1 - [A0A2I4E775_JUGRE]	4.5	1	4	4	4				4.5	4	4	1089	121.377	5.31299
A0A2I4EJZ6	60S ribosomal protein L18a OS=Juglans regia OX=51240 GN=LOC108990266 PE=3 SV=1 - [A0A2I4EJZ6_JUGRE]	4.49	2	1	1	1	4.49	1	1				178	21.4014	10.4331
A0A2I4DNA9	imidazoleglycerol-phosphate dehydratase-like isoform X2 OS=Juglans regia OX=51240 GN=LOC108981837 PE=4 SV=1 - [A0A2I4DNA9_JUGRE]	4.49	8	1	1	1	4.49	1	1				245	26.4647	9.70068
A0A2I4G090	uncharacterized protein LOC109003572 OS=Juglans regia OX=51240 GN=LOC109003572 PE=4 SV=1 - [A0A2I4G090_JUGRE]	4.47	1	1	1	6	4.47	1	6				447	50.5837	6.21436
A0A0U2TXN4	Small heat shock protein 17.3 OS=Juglans regia OX=51240 GN=sHSP17.3 PE=2 SV=1 - [A0A0U2TXN4_JUGRE]	4.46	6	1	1	2	4.46	1	1	4.46	1	1	157	17.6281	5.47803
A0A2I4EFL0	aspartyl protease AED3-like OS=Juglans regia OX=51240 GN=LOC108989124 PE=3 SV=1 - [A0A2I4EFL0_JUGRE]	4.34	1	2	2	2	2.28	1	1	2.05	1	1	438	47.1081	9.18799
A0A2I4EWQ5	(RS)-norcoclaurine 6-O-methyltransferase-like OS=Juglans regia OX=51240 GN=LOC108993389 PE=3 SV=1 - [A0A2I4EWQ5_JUGRE]	4.24	1	1	1	1				4.24	1	1	354	39.0206	5.45264
A0A2I4G0A4	Proteasome subunit alpha type OS=Juglans regia OX=51240 GN=LOC109003580 PE=3 SV=1 - [A0A2I4G0A4_JUGRE]	4.22	3	1	1	1				4.22	1	1	237	26.035	4.75439
A0A2I4DWX4	Dolichyl-diphosphooligosaccharide--protein glycosyltransferase subunit 1 OS=Juglans regia OX=51240 GN=LOC108984228 PE=3 SV=1 - [A0A2I4DWX4_JUGRE]	4.13	2	1	1	1				4.13	1	1	339	37.4999	6.3667
A0A2I4F974	Aspartate aminotransferase OS=Juglans regia OX=51240 GN=LOC108996646 PE=4 SV=1 - [A0A2I4F974_JUGRE]	4.01	2	2	2	2				4.01	2	2	424	47.6838	7.35693
A0A2I4EB86	EVI5-like protein isoform X3 OS=Juglans regia OX=51240 GN=LOC108988020 PE=4 SV=1 - [A0A2I4EB86_JUGRE]	4	3	1	1	2	4	1	2				300	34.8592	9.08545
A0A2I4EXU6	Proteasome subunit alpha type OS=Juglans regia OX=51240 GN=LOC108993688 PE=3 SV=1 - [A0A2I4EXU6_JUGRE]	4	1	1	1	2	4	1	1	4	1	1	250	27.3198	6.23975
A0A2I4DFK2	Pyruvate kinase OS=Juglans regia OX=51240 GN=LOC108979677 PE=3 SV=1 - [A0A2I4DFK2_JUGRE]	3.98	4	2	2	2				3.98	2	2	527	57.2431	6.75635
A0A2I4DS29	chaperone protein ClpB1 OS=Juglans regia OX=51240 GN=LOC108982926 PE=3 SV=1 - [A0A2I4DS29_JUGRE]	3.96	1	3	3	6	1.76	2	3	3.96	3	3	910	100.849	6.29053
A0A2I4GVX3	malate dehydrogenase [NADP], chloroplastic-like OS=Juglans regia OX=51240 GN=LOC109011340 PE=4 SV=1 - [A0A2I4GVX3_JUGRE]	3.89	1	1	1	1				3.89	1	1	437	48.1296	6.97607
A0A2I4DJG1	eukaryotic initiation factor 4A-15-like OS=Juglans regia OX=51240 GN=LOC108980740 PE=3 SV=1 - [A0A2I4DJG1_JUGRE]	3.87	4	1	1	1				3.87	1	1	413	46.6529	5.56689
A0A2I4FC17	calnexin homolog OS=Juglans regia OX=51240 GN=LOC108997402 PE=3 SV=1 - [A0A2I4FC17_JUGRE]	3.83	3	2	2	2	3.83	2	2				549	62.097	4.75439
A0A2I4GPF2	E3 ubiquitin-protein ligase RGLG2-like OS=Juglans regia OX=51240 GN=LOC109009644 PE=4 SV=1 - [A0A2I4GPF2_JUGRE]	3.79	1	1	1	1	3.79	1	1				449	49.3333	6.23975
A0A2I4FC58	aminoacylase-1 OS=Juglans regia OX=51240 GN=LOC108997411 PE=4 SV=1 - [A0A2I4FC58_JUGRE]	3.79	1	2	2	2	3.79	2	2				449	50.0412	5.8335
A0A2I4F220	uncharacterized protein LOC108994788 isoform X2 OS=Juglans regia OX=51240 GN=LOC108994788 PE=4 SV=1 - [A0A2I4F220_JUGRE]	3.78	2	1	1	2	3.78	1	2				450	50.4874	9.26123
A0A2I4DGN8	homeobox protein knotted-1-like 2 OS=Juglans regia OX=51240 GN=LOC108979965 PE=3 SV=1 - [A0A2I4DGN8_JUGRE]	3.73	1	1	1	1	3.73	1	1				375	42.6858	6.17627
A0A2I4FS16	40S ribosomal protein S2-4-like OS=Juglans regia OX=51240 GN=LOC109001546 PE=3 SV=1 - [A0A2I4FS16_JUGRE]	3.73	2	1	1	1				3.73	1	1	268	29.5549	10.3013
A0A2I4FCP5	protein DA1-related 1 isoform X1 OS=Juglans regia OX=51240 GN=LOC108997551 PE=4 SV=1 - [A0A2I4FCP5_JUGRE]	3.71	1	1	1	1	3.71	1	1				512	58.4791	5.69385
A0A2I4H8I2	late embryogenesis abundant protein 1-like OS=Juglans regia OX=51240 GN=LOC109014432 PE=4 SV=1 - [A0A2I4H8I2_JUGRE]	3.67	1	1	1	1	3.67	1	1				300	32.9463	6.7417
A0A2I4FZ98	Katanin p80 WD40 repeat-containing subunit B1 homolog OS=Juglans regia OX=51240 GN=LOC109003329 PE=3 SV=1 - [A0A2I4FZ98_JUGRE]	3.66	1	1	1	4				3.66	1	4	711	77.6679	7.04932
A0A2I4GN86	mitochondrial outer membrane protein porin 2-like OS=Juglans regia OX=51240 GN=LOC109009361 PE=4 SV=1 - [A0A2I4GN86_JUGRE]	3.62	1	1	1	2	3.62	1	1	3.62	1	1	276	29.2192	8.83643
A0A2I4ETX8	aldehyde dehydrogenase family 2 member C4-like isoform X2 OS=Juglans regia OX=51240 GN=LOC108992687 PE=3 SV=1 - [A0A2I4ETX8_JUGRE]	3.6	10	2	2	3	3.6	2	2	2.02	1	1	445	48.8033	6.23975
A0A2I4FVP5	Expansin OS=Juglans regia OX=51240 GN=LOC109002421 PE=3 SV=1 - [A0A2I4FVP5_JUGRE]	3.59	1	1	1	1				3.59	1	1	251	26.8358	8.11865
A0A2I4HLJ2	uncharacterized protein LOC109019182 OS=Juglans regia OX=51240 GN=LOC109019182 PE=4 SV=1 - [A0A2I4HLJ2_JUGRE]	3.54	4	1	1	1	3.54	1	1				395	43.5964	7.06396
A0A2I4FXT4	Pyruvate kinase OS=Juglans regia OX=51240 GN=LOC109002958 PE=3 SV=1 - [A0A2I4FXT4_JUGRE]	3.53	2	1	1	1				3.53	1	1	510	55.2299	7.75244
A0A2I4HPM6	Delta-aminolevulinic acid dehydratase OS=Juglans regia OX=51240 GN=LOC109020143 PE=3 SV=1 - [A0A2I4HPM6_JUGRE]	3.49	1	1	1	1				3.49	1	1	430	46.9511	6.29053
A0A2I4E2C3	heat shock cognate protein 80 OS=Juglans regia OX=51240 GN=LOC108985631 PE=3 SV=1 - [A0A2I4E2C3_JUGRE]	3.43	2	1	2	3	1.43	1	1	2	1	2	700	80.2227	5.03369
A0A2I4HF60	uncharacterized protein LOC109016891 OS=Juglans regia OX=51240 GN=LOC109016891 PE=4 SV=1 - [A0A2I4HF60_JUGRE]	3.41	2	1	1	1	3.41	1	1				176	20.1651	8.1333
A0A2I4FVE8	ran-binding protein 1 homolog a-like OS=Juglans regia OX=51240 GN=LOC109002368 PE=4 SV=1 - [A0A2I4FVE8_JUGRE]	3.39	1	1	1	1				3.39	1	1	236	26.2089	4.86865
A0A2I4HW07	chaperone protein dnaJ A6, chloroplastic-like OS=Juglans regia OX=51240 GN=LOC109022023 PE=3 SV=1 - [A0A2I4HW07_JUGRE]	3.38	1	1	1	1	3.38	1	1				444	47.9551	9.12939
A0A2I4DEB3	uncharacterized protein LOC108979287 OS=Juglans regia OX=51240 GN=LOC108979287 PE=4 SV=1 - [A0A2I4DEB3_JUGRE]	3.38	2	1	1	1	3.38	1	1				266	29.8859	6.39209
A0A2I4FES3	nucleolin 2-like isoform X2 OS=Juglans regia OX=51240 GN=LOC108998139 PE=4 SV=1 - [A0A2I4FES3_JUGRE]	3.34	2	1	1	1	3.34	1	1				689	72.9245	5.03369
A0A2I4E068	Calreticulin OS=Juglans regia OX=51240 GN=LOC108985082 PE=3 SV=1 - [A0A2I4E068_JUGRE]	3.33	2	1	1	2	3.33	1	1	3.33	1	1	421	49.3348	5.90967
A0A2I4EC24	Biotin carboxyl carrier protein of acetyl-CoA carboxylase OS=Juglans regia OX=51240 GN=LOC108988222 PE=4 SV=1 - [A0A2I4EC24_JUGRE]	3.33	1	1	1	1	3.33	1	1				270	29.0141	8.39697
A0A2I4FU01	Acetyltransferase component of pyruvate dehydrogenase complex OS=Juglans regia OX=51240 GN=LOC109002018 PE=3 SV=1 - [A0A2I4FU01_JUGRE]	3.29	1	1	1	2	3.29	1	1	3.29	1	1	547	60.0636	8.1333
A0A2I4DJ78	uncharacterized protein LOC108980651 OS=Juglans regia OX=51240 GN=LOC108980651 PE=4 SV=1 - [A0A2I4DJ78_JUGRE]	3.25	1	1	1	1	3.25	1	1				277	29.9394	7.04932
A0A2I4ENS6	Exocyst complex component SEC5 OS=Juglans regia OX=51240 GN=LOC108991329 PE=3 SV=1 - [A0A2I4ENS6_JUGRE]	3.2	1	1	1	1				3.2	1	1	1094	123.387	5.63037
A0A2I4F5I3	methylmalonate-semialdehyde dehydrogenase [acylating], mitochondrial OS=Juglans regia OX=51240 GN=LOC108995743 PE=4 SV=1 - [A0A2I4F5I3_JUGRE]	3.15	1	1	1	2	3.15	1	1	3.15	1	1	539	57.9576	8.06006
A0A2I4ETU6	leucine-rich repeat extensin-like protein 4 OS=Juglans regia OX=51240 GN=LOC108992672 PE=4 SV=1 - [A0A2I4ETU6_JUGRE]	3.11	1	1	2	2	0.95	1	1	2.16	1	1	740	79.8366	6.7417
A0A2I4DY57	60S ribosomal protein L7a-1 OS=Juglans regia OX=51240 GN=LOC108984551 PE=4 SV=1 - [A0A2I4DY57_JUGRE]	3.09	2	1	1	1	3.09	1	1				259	29.2955	10.2134
A0A2I4GXY9	uncharacterized protein At5g39570-like OS=Juglans regia OX=51240 GN=LOC109011870 PE=4 SV=1 - [A0A2I4GXY9_JUGRE]	3.04	1	1	1	1	3.04	1	1				427	47.776	4.66553
A0A2I4EX36	Glycosyltransferase OS=Juglans regia OX=51240 GN=LOC108993482 PE=3 SV=1 - [A0A2I4EX36_JUGRE]	3.02	1	1	1	1				3.02	1	1	496	55.2794	6.3667
A0A2I4EI97	Pyruvate dehydrogenase E1 component subunit alpha OS=Juglans regia OX=51240 GN=LOC108989818 PE=4 SV=1 - [A0A2I4EI97_JUGRE]	3	2	1	1	1				3	1	1	400	44.0163	7.94287
A0A2I4GA34	protein disulfide isomerase-like 2-3 OS=Juglans regia OX=51240 GN=LOC109006066 PE=3 SV=1 - [A0A2I4GA34_JUGRE]	2.96	1	1	1	2	2.96	1	1	2.96	1	1	439	47.8836	6.15088
A0A2I4EJU7	uncharacterized protein LOC108990232 isoform X2 OS=Juglans regia OX=51240 GN=LOC108990232 PE=4 SV=1 - [A0A2I4EJU7_JUGRE]	2.93	2	1	1	1	2.93	1	1				512	57.1762	8.20654
A0A2I4EZF3	kinesin-4-like isoform X3 OS=Juglans regia OX=51240 GN=LOC108994136 PE=3 SV=1 - [A0A2I4EZF3_JUGRE]	2.93	3	1	1	2	2.93	1	2				820	90.1419	8.42627
A0A2I4GQG8	vacuolar-sorting receptor 3-like OS=Juglans regia OX=51240 GN=LOC109009920 PE=4 SV=1 - [A0A2I4GQG8_JUGRE]	2.92	3	1	1	1	2.92	1	1				480	53.2931	5.45264
A0A2I4EKW7	IAA-amino acid hydrolase ILR1-like OS=Juglans regia OX=51240 GN=LOC108990504 PE=4 SV=1 - [A0A2I4EKW7_JUGRE]	2.9	1	1	1	1	2.9	1	1				448	49.0132	5.94775
A0A2I4GXD5	Acetyltransferase component of pyruvate dehydrogenase complex OS=Juglans regia OX=51240 GN=LOC109011725 PE=3 SV=1 - [A0A2I4GXD5_JUGRE]	2.89	1	2	2	3	2.89	2	2	1.63	1	1	553	60.5401	7.72314
A0A2I4GPL8	DNA-damage-repair/toleration protein DRT102-like OS=Juglans regia OX=51240 GN=LOC109009710 PE=4 SV=1 - [A0A2I4GPL8_JUGRE]	2.88	2	1	1	1				2.88	1	1	312	33.6607	5.32568
A0A2I4GMB7	Proteasome subunit alpha type OS=Juglans regia OX=51240 GN=LOC109009132 PE=3 SV=1 - [A0A2I4GMB7_JUGRE]	2.87	2	1	1	1				2.87	1	1	279	30.5201	5.04639
A0A2I4FH22	ADP,ATP carrier protein, mitochondrial OS=Juglans regia OX=51240 GN=LOC108998717 PE=3 SV=1 - [A0A2I4FH22_JUGRE]	2.85	1	1	1	2	2.85	1	2				386	41.9596	9.80322
A0A2I4FX23	embryonic protein DC-8-like isoform X4 OS=Juglans regia OX=51240 GN=LOC109002758 PE=4 SV=1 - [A0A2I4FX23_JUGRE]	2.84	4	1	1	1	2.84	1	1				458	51.4096	5.43994
A0A2I4E344	Poly [ADP-ribose] polymerase OS=Juglans regia OX=51240 GN=LOC108985837 PE=4 SV=1 - [A0A2I4E344_JUGRE]	2.83	1	2	2	2	2.83	2	2				812	91.8104	6.21436
A0A2I4DN16	polygalacturonase inhibitor-like OS=Juglans regia OX=51240 GN=LOC108981751 PE=4 SV=1 - [A0A2I4DN16_JUGRE]	2.76	1	1	1	1	2.76	1	1				326	36.0007	8.70459
A0A2I4FNV9	mitogen-activated protein kinase-binding protein 1 isoform X2 OS=Juglans regia OX=51240 GN=LOC109000800 PE=4 SV=1 - [A0A2I4FNV9_JUGRE]	2.7	2	1	1	1	2.7	1	1				1183	128.321	6.63916
A0A2I4H304	probable serine/threonine-protein kinase At1g54610 OS=Juglans regia OX=51240 GN=LOC109013034 PE=4 SV=1 - [A0A2I4H304_JUGRE]	2.68	1	1	1	1	2.68	1	1				709	79.2544	9.27588
A0A2I4G844	protein NBR1 homolog isoform X2 OS=Juglans regia OX=51240 GN=LOC109005540 PE=4 SV=1 - [A0A2I4G844_JUGRE]	2.68	2	2	2	3	2.68	2	2	1.53	1	1	783	85.1751	5.70654
A0A2I4F3H8	acyl-coenzyme A oxidase 4, peroxisomal isoform X2 OS=Juglans regia OX=51240 GN=LOC108995162 PE=3 SV=1 - [A0A2I4F3H8_JUGRE]	2.66	2	1	1	1				2.66	1	1	376	41.0235	8.96826
A0A2I4F4W8	Glucose-6-phosphate isomerase OS=Juglans regia OX=51240 GN=LOC108995559 PE=3 SV=1 - [A0A2I4F4W8_JUGRE]	2.62	1	1	1	1				2.62	1	1	572	62.8977	6.85889
A0A2I4H7Y9	uncharacterized protein LOC109014300 OS=Juglans regia OX=51240 GN=LOC109014300 PE=4 SV=1 - [A0A2I4H7Y9_JUGRE]	2.61	3	1	1	1				2.61	1	1	230	25.7885	6.37939
A0A2I4EI13	xaa-Pro dipeptidase OS=Juglans regia OX=51240 GN=LOC108989765 PE=3 SV=1 - [A0A2I4EI13_JUGRE]	2.58	1	1	1	2	2.58	1	1	2.58	1	1	504	56.3309	5.93506
A0A2I4FQH4	3-oxo-Delta(4,5)-steroid 5-beta-reductase-like OS=Juglans regia OX=51240 GN=LOC109001183 PE=4 SV=1 - [A0A2I4FQH4_JUGRE]	2.57	2	1	1	1				2.57	1	1	389	44.068	5.40186
A0A2I4E9L6	BRI1 kinase inhibitor 1-like OS=Juglans regia OX=51240 GN=LOC108987611 PE=4 SV=1 - [A0A2I4E9L6_JUGRE]	2.56	1	1	1	1	2.56	1	1				313	34.9559	9.72998
A0A2I4DWL3	uncharacterized protein LOC108984144 OS=Juglans regia OX=51240 GN=LOC108984144 PE=4 SV=1 - [A0A2I4DWL3_JUGRE]	2.53	1	1	1	1				2.53	1	1	356	40.7556	7.76709
A0A2I4H5H7	probable nucleoredoxin 1 isoform X1 OS=Juglans regia OX=51240 GN=LOC109013684 PE=4 SV=1 - [A0A2I4H5H7_JUGRE]	2.5	2	1	1	2	2.5	1	1	2.5	1	1	519	58.173	4.93213
A0A2I4FJD1	60S ribosomal protein L4-like OS=Juglans regia OX=51240 GN=LOC108999330 PE=4 SV=1 - [A0A2I4FJD1_JUGRE]	2.48	1	1	1	1	2.48	1	1				403	44.6041	10.4038
A0A2I4FIX0	aldehyde dehydrogenase family 2 member B4, mitochondrial isoform X2 OS=Juglans regia OX=51240 GN=LOC108999220 PE=3 SV=1 - [A0A2I4FIX0_JUGRE]	2.43	4	1	1	2	2.43	1	1	2.43	1	1	536	58.7131	7.26904
A0A2I4HU76	uncharacterized protein LOC109021500 OS=Juglans regia OX=51240 GN=LOC109021500 PE=4 SV=1 - [A0A2I4HU76_JUGRE]	2.42	4	1	1	2	2.42	1	2				869	100.311	8.03076
A0A2I4E2U4	cysteine proteinase COT44-like OS=Juglans regia OX=51240 GN=LOC108985752 PE=3 SV=1 - [A0A2I4E2U4_JUGRE]	2.41	1	1	1	1	2.41	1	1				374	41.2377	5.03369
A0A2I4GY33	fasciclin-like arabinogalactan protein 17 OS=Juglans regia OX=51240 GN=LOC109011891 PE=4 SV=1 - [A0A2I4GY33_JUGRE]	2.37	3	1	1	2	2.37	1	1	2.37	1	1	464	50.8384	6.84424
A0A2I4ESR6	serpin-ZX-like OS=Juglans regia OX=51240 GN=LOC108992353 PE=3 SV=1 - [A0A2I4ESR6_JUGRE]	2.31	1	1	1	2	2.31	1	1	2.31	1	1	390	42.9212	5.98584
A0A2I4FW22	polygalacturonase QRT3 OS=Juglans regia OX=51240 GN=LOC109002516 PE=4 SV=1 - [A0A2I4FW22_JUGRE]	2.28	1	1	1	1	2.28	1	1				483	52.4637	6.53662
A0A2I4FD85	Vacuolar protein sorting-associated protein 35 OS=Juglans regia OX=51240 GN=LOC108997701 PE=3 SV=1 - [A0A2I4FD85_JUGRE]	2.28	1	1	1	5				2.28	1	5	790	89.5309	5.45264
A0A2I4FCH9	Tubulin beta chain OS=Juglans regia OX=51240 GN=LOC108997485 PE=3 SV=1 - [A0A2I4FCH9_JUGRE]	2.26	12	1	1	1				2.26	1	1	442	49.6206	5.0083
A0A2I4EP29	aldehyde oxidase GLOX1-like OS=Juglans regia OX=51240 GN=LOC108991382 PE=4 SV=1 - [A0A2I4EP29_JUGRE]	2.21	1	1	1	1	2.21	1	1				543	60.1817	8.96826
A0A2I4GV31	ATP-dependent RNA helicase DEAH11, chloroplastic-like OS=Juglans regia OX=51240 GN=LOC109011134 PE=4 SV=1 - [A0A2I4GV31_JUGRE]	2.18	1	1	1	2	2.18	1	2				1746	196.256	7.62061
A0A2I4FHT8	uncharacterized protein LOC108998899 isoform X4 OS=Juglans regia OX=51240 GN=LOC108998899 PE=4 SV=1 - [A0A2I4FHT8_JUGRE]	2.13	4	1	1	1	2.13	1	1				329	36.9536	5.23682
A0A2I4F708	putative wall-associated receptor kinase-like 13 OS=Juglans regia OX=51240 GN=LOC108996120 PE=4 SV=1 - [A0A2I4F708_JUGRE]	2.12	1	1	1	1				2.12	1	1	708	79.724	7.6792
A0A2I4GYA5	Folate gamma-glutamyl hydrolase OS=Juglans regia OX=51240 GN=LOC109011928 PE=4 SV=1 - [A0A2I4GYA5_JUGRE]	2.09	1	1	1	1	2.09	1	1				382	42.4183	6.18896
A0A2I4G5V0	Pectinesterase OS=Juglans regia OX=51240 GN=LOC109004989 PE=3 SV=1 - [A0A2I4G5V0_JUGRE]	2.06	1	1	1	1	2.06	1	1				582	63.2223	8.45557
A0A2I4E0G8	uncharacterized protein LOC108985160 isoform X4 OS=Juglans regia OX=51240 GN=LOC108985160 PE=4 SV=1 - [A0A2I4E0G8_JUGRE]	2.05	4	1	1	1	2.05	1	1				682	76.6067	5.99854
A0A2I4E6G4	E3 ubiquitin-protein ligase RGLG2-like OS=Juglans regia OX=51240 GN=LOC108986721 PE=4 SV=1 - [A0A2I4E6G4_JUGRE]	2.05	2	1	1	1	2.05	1	1				439	48.8009	6.39209
A0A2I4HMB0	flavin-dependent oxidoreductase FOX5-like OS=Juglans regia OX=51240 GN=LOC109019471 PE=3 SV=1 - [A0A2I4HMB0_JUGRE]	2.04	1	1	1	1	2.04	1	1				539	60.3463	9.53955
A0A2I4ET35	histone acetyltransferase HAC1-like OS=Juglans regia OX=51240 GN=LOC108992452 PE=4 SV=1 - [A0A2I4ET35_JUGRE]	2.02	3	1	1	3	2.02	1	3				1735	194.37	8.11865
A0A2I4HPN9	Protein disulfide-isomerase OS=Juglans regia OX=51240 GN=LOC109020152 PE=3 SV=1 - [A0A2I4HPN9_JUGRE]	1.99	1	1	1	1	1.99	1	1				502	55.9143	5.021
A0A2I4DDP5	probable glutamate carboxypeptidase 2 OS=Juglans regia OX=51240 GN=LOC108979117 PE=4 SV=1 - [A0A2I4DDP5_JUGRE]	1.99	1	1	1	1				1.99	1	1	705	77.9192	5.38916
A0A2I4FQX9	Alpha-mannosidase OS=Juglans regia OX=51240 GN=LOC109001289 PE=3 SV=1 - [A0A2I4FQX9_JUGRE]	1.96	1	1	1	1	1.96	1	1				1021	115.62	5.96045
A0A2I4GZD6	peptide-N4-(N-acetyl-beta- glucosaminyl)asparagine amidase A OS=Juglans regia OX=51240 GN=LOC109012193 PE=4 SV=1 - [A0A2I4GZD6_JUGRE]	1.93	1	1	1	1	1.93	1	1				621	69.685	8.25049
A0A2I4F1N0	aspartic proteinase Asp1-like OS=Juglans regia OX=51240 GN=LOC108994690 PE=3 SV=1 - [A0A2I4F1N0_JUGRE]	1.88	1	1	1	1	1.88	1	1				425	46.1842	8.25049
A0A2I4E1B2	phosphoenolpyruvate carboxykinase [ATP]-like OS=Juglans regia OX=51240 GN=LOC108985360 PE=3 SV=1 - [A0A2I4E1B2_JUGRE]	1.8	1	1	1	1				1.8	1	1	667	73.6511	7.45947
A0A2I4EGM2	heat shock protein 90-5, chloroplastic OS=Juglans regia OX=51240 GN=LOC108989413 PE=3 SV=1 - [A0A2I4EGM2_JUGRE]	1.76	1	1	1	1	1.76	1	1				795	90.3658	5.03369
A0A2I4ES79	Aspartate aminotransferase OS=Juglans regia OX=51240 GN=LOC108992218 PE=4 SV=1 - [A0A2I4ES79_JUGRE]	1.72	1	1	1	1				1.72	1	1	464	50.4889	8.77783
A0A2I4FN52	dihydropyrimidinase-like OS=Juglans regia OX=51240 GN=LOC109000588 PE=4 SV=1 - [A0A2I4FN52_JUGRE]	1.67	2	1	1	2	1.67	1	1	1.67	1	1	538	57.9244	6.29053
A0A2I4E8K7	glyoxysomal fatty acid beta-oxidation multifunctional protein MFP-a-like OS=Juglans regia OX=51240 GN=LOC108987298 PE=3 SV=1 - [A0A2I4E8K7_JUGRE]	1.65	1	1	1	2	1.65	1	1	1.65	1	1	726	79.3169	9.02686
A0A2I4HKV1	transketolase, chloroplastic-like OS=Juglans regia OX=51240 GN=LOC109019027 PE=4 SV=1 - [A0A2I4HKV1_JUGRE]	1.6	1	1	1	2	1.6	1	1	1.6	1	1	750	81.1774	7.37158
A0A2I4GLX7	aldehyde dehydrogenase family 7 member A1 isoform X1 OS=Juglans regia OX=51240 GN=LOC109009030 PE=3 SV=1 - [A0A2I4GLX7_JUGRE]	1.57	1	1	1	1				1.57	1	1	509	54.5759	5.87158
A0A2I4G748	protein RETICULATA-RELATED 4, chloroplastic-like OS=Juglans regia OX=51240 GN=LOC109005321 PE=4 SV=1 - [A0A2I4G748_JUGRE]	1.56	5	1	1	1	1.56	1	1				385	41.5175	8.07471
A0A2I4DLM5	BAHD acyltransferase At5g47980-like OS=Juglans regia OX=51240 GN=LOC108981381 PE=4 SV=1 - [A0A2I4DLM5_JUGRE]	1.56	1	1	1	1				1.56	1	1	449	50.0616	6.21436
A0A2I4DEZ1	uncharacterized protein LOC108979483 OS=Juglans regia OX=51240 GN=LOC108979483 PE=4 SV=1 - [A0A2I4DEZ1_JUGRE]	1.47	1	1	1	1	1.47	1	1				409	44.4859	8.93896
A0A2I4G727	PHD finger protein At1g33420 OS=Juglans regia OX=51240 GN=LOC109005290 PE=4 SV=1 - [A0A2I4G727_JUGRE]	1.4	1	1	1	1	1.4	1	1				714	80.1091	7.04932
A0A2I4HVG1	pentatricopeptide repeat-containing protein At5g57250, mitochondrial OS=Juglans regia OX=51240 GN=LOC109021854 PE=4 SV=1 - [A0A2I4HVG1_JUGRE]	1.34	1	1	1	1				1.34	1	1	1120	126.071	6.43018
A0A2I4E6N4	probable polygalacturonase At1g80170 OS=Juglans regia OX=51240 GN=LOC108986772 PE=3 SV=1 - [A0A2I4E6N4_JUGRE]	1.24	1	1	1	1	1.24	1	1				483	52.546	5.0083
A0A2I4F3S9	ferredoxin-dependent glutamate synthase, chloroplastic-like isoform X2 OS=Juglans regia OX=51240 GN=LOC108995228 PE=4 SV=1 - [A0A2I4F3S9_JUGRE]	1.07	3	1	1	1	1.07	1	1				1401	152.879	6.90283
A0A2I4EBM8	chaperone protein ClpB3, chloroplastic-like OS=Juglans regia OX=51240 GN=LOC108988124 PE=3 SV=1 - [A0A2I4EBM8_JUGRE]	1.07	1	1	1	1	1.07	1	1				934	105.081	5.97314
A0A2I4HW69	protein CROWDED NUCLEI 4-like OS=Juglans regia OX=51240 GN=LOC109022037 PE=4 SV=1 - [A0A2I4HW69_JUGRE]	1.01	1	1	1	1	1.01	1	1				1087	125.941	5.32568
A0A2I4HUF9	alpha-xylosidase 1-like OS=Juglans regia OX=51240 GN=LOC109021577 PE=3 SV=1 - [A0A2I4HUF9_JUGRE]	0.96	1	1	1	1				0.96	1	1	934	104.066	6.37939
A0A2I4E6G9	probable galactinol--sucrose galactosyltransferase 2 OS=Juglans regia OX=51240 GN=LOC108986725 PE=4 SV=1 - [A0A2I4E6G9_JUGRE]	0.92	1	1	1	1	0.92	1	1				757	83.7601	5.60498
A0A2I4FA41	E3 ubiquitin-protein ligase listerin OS=Juglans regia OX=51240 GN=LOC108996921 PE=4 SV=1 - [A0A2I4FA41_JUGRE]	0.84	1	1	1	1				0.84	1	1	1910	213.866	6.02393
A0A2I4EUJ4	Alpha-mannosidase OS=Juglans regia OX=51240 GN=LOC108992841 PE=3 SV=1 - [A0A2I4EUJ4_JUGRE]	0.78	1	1	1	1	0.78	1	1				1160	132.805	7.82568
A0A2I4F337	serine/threonine-protein kinase RUNKEL OS=Juglans regia OX=51240 GN=LOC108995040 PE=4 SV=1 - [A0A2I4F337_JUGRE]	0.66	1	1	1	1	0.66	1	1				1368	152.406	7.60596
A0A2I4GYB9	uncharacterized protein LOC109011935 OS=Juglans regia OX=51240 GN=LOC109011935 PE=4 SV=1 - [A0A2I4GYB9_JUGRE]	0.62	1	1	1	1	0.62	1	1				1292	144.137	6.50732
A0A2I4HG84	probable LRR receptor-like serine/threonine-protein kinase At4g26540 OS=Juglans regia OX=51240 GN=LOC109017348 PE=3 SV=1 - [A0A2I4HG84_JUGRE]	0.62	3	1	1	3	0.62	1	3				965	103.896	5.50342
A0A2I4GNI2	uncharacterized protein LOC109009459 isoform X2 OS=Juglans regia OX=51240 GN=LOC109009459 PE=4 SV=1 - [A0A2I4GNI2_JUGRE]	0.55	2	1	1	1				0.55	1	1	1451	156.005	6.46826
A0A2I4G6L0	putative disease resistance protein At4g19050 isoform X2 OS=Juglans regia OX=51240 GN=LOC109005169 PE=4 SV=1 - [A0A2I4G6L0_JUGRE]	0.49	2	1	1	1	0.49	1	1				1225	138.63	5.77002
A0A2I4E5L6	sucrose-binding protein-like OS=Juglans regia OX=51240 GN=LOC108986502 PE=4 SV=1 - [A0A2I4E5L6_JUGRE]	81.27	6	69	69	1266	76.89	58	647	80.48	63	619	502	57.364	7.29834
Q2TPW5	11S globulin seed storage protein Jug r 4 OS=Juglans regia OX=51240 PE=1 SV=1 - [JUGR4_JUGRE]	79.68	1	40	46	1423	79.68	45	633	78.5	43	790	507	58.1093	7.25439
A0A2I4F6R4	legumin A-like OS=Juglans regia OX=51240 GN=LOC108996041 PE=3 SV=1 - [A0A2I4F6R4_JUGRE]	79.06	1	45	51	1402	76.91	46	669	79.06	51	733	511	58.2586	7.76709
A0A2I4GEH1	legumin B-like OS=Juglans regia OX=51240 GN=LOC109007181 PE=3 SV=1 - [A0A2I4GEH1_JUGRE]	74.69	1	45	58	2350	72.24	50	1076	73.27	52	1274	490	55.822	7.50342
A0A2I4DYF1	vicilin-like antimicrobial peptides 2-3 isoform X2 OS=Juglans regia OX=51240 GN=LOC108984611 PE=4 SV=1 - [A0A2I4DYF1_JUGRE]	70.85	3	30	82	1559	66.29	76	811	69.07	74	748	789	94.3427	6.82959
P93198	Albumin seed storage protein (Fragment) OS=Juglans regia OX=51240 PE=2 SV=1 - [P93198_JUGRE]	66.91	2	17	17	1263	64.03	14	817	66.91	14	446	139	16.3628	5.98584
Q9SEW4	Vicilin-like protein (Fragment) OS=Juglans regia OX=51240 PE=2 SV=1 - [Q9SEW4_JUGRE]	65.94	1	2	54	1256	60.37	50	660	65.94	53	596	593	69.9471	6.56592
A0A2I4EG83	11S globulin seed storage protein 2-like OS=Juglans regia OX=51240 GN=LOC108989296 PE=4 SV=1 - [A0A2I4EG83_JUGRE]	64.66	1	37	40	1741	63.41	38	901	62.99	36	840	481	54.274	6.81494
A0A2I4DQW1	Glyceraldehyde-3-phosphate dehydrogenase OS=Juglans regia OX=51240 GN=LOC108982574 PE=3 SV=1 - [A0A2I4DQW1_JUGRE]	64.22	2	1	19	56	53.67	14	33	53.96	16	23	341	37.0673	8.51416
A0A2I4DZV2	Fructose-bisphosphate aldolase OS=Juglans regia OX=51240 GN=LOC108985009 PE=3 SV=1 - [A0A2I4DZV2_JUGRE]	63.41	1	8	21	53	57.82	18	28	50	15	25	358	38.6672	7.38623
A0A2I4EZQ7	alpha-1,4-glucan-protein synthase [UDP-forming] OS=Juglans regia OX=51240 GN=LOC108994209 PE=4 SV=1 - [A0A2I4EZQ7_JUGRE]	61.05	2	15	20	41	41.71	13	19	57.46	18	22	362	41.0114	6.43018
A0A2I4HV21	Glyceraldehyde-3-phosphate dehydrogenase OS=Juglans regia OX=51240 GN=LOC109021727 PE=3 SV=1 - [A0A2I4HV21_JUGRE]	60.53	7	12	20	53	52.82	16	25	59.64	19	28	337	36.5841	7.57666
A0A2I4GEI2	legumin B-like OS=Juglans regia OX=51240 GN=LOC109007180 PE=4 SV=1 - [A0A2I4GEI2_JUGRE]	58.73	1	18	31	399	49.49	24	177	56.47	27	222	487	55.792	8.17725
A0A2I4G6G4	Fructose-bisphosphate aldolase OS=Juglans regia OX=51240 GN=LOC109005150 PE=3 SV=1 - [A0A2I4G6G4_JUGRE]	57.54	1	7	20	54	54.19	17	28	47.49	16	26	358	38.6062	7.76709
A0A2I4HMA3	Glyceraldehyde-3-phosphate dehydrogenase OS=Juglans regia OX=51240 GN=LOC109019449 PE=3 SV=1 - [A0A2I4HMA3_JUGRE]	57.18	2	1	18	39	36.07	12	20	46.92	15	19	341	36.9933	8.51416
A0A2I4FJR9	enolase-like OS=Juglans regia OX=51240 GN=LOC108999457 PE=4 SV=1 - [A0A2I4FJR9_JUGRE]	57.06	2	8	18	51	51.52	14	30	49.58	15	21	361	39.0674	5.97314
A0A2I4DLJ0	Glyceraldehyde-3-phosphate dehydrogenase OS=Juglans regia OX=51240 GN=LOC108981337 PE=3 SV=1 - [A0A2I4DLJ0_JUGRE]	56.3	8	4	17	44	46.33	12	21	56.3	17	23	341	37.0282	7.57666
A0A2I4FV44	glutelin type-A 3-like OS=Juglans regia OX=51240 GN=LOC109002291 PE=4 SV=1 - [A0A2I4FV44_JUGRE]	53.19	1	17	17	74	53.19	17	44	49.86	15	30	361	39.0714	5.63037
A0A2I4DX02	4-hydroxy-4-methyl-2-oxoglutarate aldolase OS=Juglans regia OX=51240 GN=LOC108984202 PE=3 SV=1 - [A0A2I4DX02_JUGRE]	50	2	1	7	25	43.37	6	13	50	7	12	166	17.7692	5.31299
A0A2I4E8C7	4-hydroxy-4-methyl-2-oxoglutarate aldolase OS=Juglans regia OX=51240 GN=LOC108987226 PE=3 SV=1 - [A0A2I4E8C7_JUGRE]	49.4	2	1	7	24	43.37	6	13	49.4	7	11	166	17.7491	5.56689
A0A2I4G6H5	enolase 1 OS=Juglans regia OX=51240 GN=LOC109005160 PE=3 SV=1 - [A0A2I4G6H5_JUGRE]	48.2	2	8	18	45	34.01	12	23	48.2	17	22	444	47.8396	5.97314
A0A2I4H3R6	Annexin OS=Juglans regia OX=51240 GN=LOC109013228 PE=3 SV=1 - [A0A2I4H3R6_JUGRE]	47	1	10	13	28	29.65	8	11	42.59	11	17	317	36.4349	5.63037
A0A2I4HCL0	oil body-associated protein 1A-like OS=Juglans regia OX=51240 GN=LOC109015898 PE=4 SV=1 - [A0A2I4HCL0_JUGRE]	46.85	2	8	8	14	25.23	4	5	40.99	7	9	222	25.3256	6.16357
A0A2I4EV74	osmotin-like protein isoform X2 OS=Juglans regia OX=51240 GN=LOC108993002 PE=4 SV=1 - [A0A2I4EV74_JUGRE]	46.01	2	9	9	28	46.01	8	13	46.01	9	15	263	28.5146	7.73779
A0A2I4F669	11S globulin seed storage protein 2-like OS=Juglans regia OX=51240 GN=LOC108995919 PE=4 SV=1 - [A0A2I4F669_JUGRE]	44.47	1	21	24	162	42.98	22	85	38.3	20	77	470	53.4066	7.79639
A0A2I4DNH2	ribose-phosphate pyrophosphokinase 4-like OS=Juglans regia OX=51240 GN=LOC108981904 PE=4 SV=1 - [A0A2I4DNH2_JUGRE]	41.61	1	4	10	29	41.61	10	15	36.02	9	14	322	36.0217	7.04932
A0A2I4EXA3	dehydrin Xero 1-like OS=Juglans regia OX=51240 GN=LOC108993526 PE=3 SV=1 - [A0A2I4EXA3_JUGRE]	38.33	10	8	8	17	38.33	8	9	38.33	7	8	180	19.6626	7.03467
A0A2I4F3W3	vicilin-like seed storage protein At2g18540 OS=Juglans regia OX=51240 GN=LOC108995264 PE=4 SV=1 - [A0A2I4F3W3_JUGRE]	36.86	1	32	32	252	35.24	27	132	33.48	28	120	681	81.0456	5.43994
A0A2I4E114	2-Cys peroxiredoxin BAS1, chloroplastic-like OS=Juglans regia OX=51240 GN=LOC108985296 PE=4 SV=1 - [A0A2I4E114_JUGRE]	36.43	2	2	11	35	36.43	11	22	27.14	9	13	269	29.6773	7.89893
A0A2I4DSD4	peroxygenase-like OS=Juglans regia OX=51240 GN=LOC108983007 PE=4 SV=1 - [A0A2I4DSD4_JUGRE]	36.4	2	8	8	17	20.5	4	5	35.98	7	12	239	26.8905	5.87158
A0A2I4GTQ5	arginase 1, mitochondrial OS=Juglans regia OX=51240 GN=LOC109010809 PE=3 SV=1 - [A0A2I4GTQ5_JUGRE]	36.36	1	5	7	12	18.97	3	4	36.36	7	8	253	27.7834	6.44287
A0A2I4DWI1	reactive Intermediate Deaminase A, chloroplastic-like isoform X1 OS=Juglans regia OX=51240 GN=LOC108984106 PE=4 SV=1 - [A0A2I4DWI1_JUGRE]	35.98	2	2	6	14	29.1	5	6	30.16	5	8	189	19.9312	8.1333
A0A2I4GN45	vicilin-like seed storage protein At2g28490 isoform X2 OS=Juglans regia OX=51240 GN=LOC109009328 PE=4 SV=1 - [A0A2I4GN45_JUGRE]	35.95	3	21	21	766	35.95	21	430	32.12	17	336	523	59.5222	6.69775
A0A2I4DYD9	Acyl-[acyl-carrier-protein] desaturase OS=Juglans regia OX=51240 GN=LOC108984606 PE=3 SV=1 - [A0A2I4DYD9_JUGRE]	35.84	5	4	10	19	22.29	6	8	29.52	8	11	332	38.0212	5.61768
A0A2I4ER46	Superoxide dismutase OS=Juglans regia OX=51240 GN=LOC108991905 PE=3 SV=1 - [A0A2I4ER46_JUGRE]	35.43	1	8	9	28	29.15	8	11	31.84	7	17	223	24.919	8.27979
A0A2I4G5X7	chaperonin CPN60-2, mitochondrial OS=Juglans regia OX=51240 GN=LOC109005012 PE=3 SV=1 - [A0A2I4G5X7_JUGRE]	35.13	8	3	17	27	29.74	14	17	17.57	9	10	575	61.5942	5.49072
A0A2I4G660	Acyl-[acyl-carrier-protein] desaturase OS=Juglans regia OX=51240 GN=LOC109005061 PE=3 SV=1 - [A0A2I4G660_JUGRE]	35.1	5	6	12	19	18.94	7	8	30.3	9	11	396	45.2271	6.91748
G8H6H9	Oleosin OS=Juglans regia OX=51240 GN=LOC109018558 PE=2 SV=1 - [G8H6H9_JUGRE]	34.53	1	5	5	16	30.94	4	8	34.53	5	8	139	14.6819	10.1401
A0A2I4DDT5	enolase 1-like OS=Juglans regia OX=51240 GN=LOC108979161 PE=4 SV=1 - [A0A2I4DDT5_JUGRE]	33.77	1	2	2	13	33.77	2	10	33.77	2	3	77	8.30722	8.80713
A0A2I4H0Z7	aspartic proteinase-like OS=Juglans regia OX=51240 GN=LOC109012563 PE=3 SV=1 - [A0A2I4H0Z7_JUGRE]	33.46	1	12	13	133	33.27	11	68	31.13	12	65	514	55.6606	5.22412
A0A2I4GET2	Isocitrate dehydrogenase [NADP] OS=Juglans regia OX=51240 GN=LOC109007253 PE=3 SV=1 - [A0A2I4GET2_JUGRE]	33	6	13	13	25	25.55	11	14	28.77	11	11	497	55.6323	8.47021
A0A2I4ETB2	Malate dehydrogenase OS=Juglans regia OX=51240 GN=LOC108992489 PE=3 SV=1 - [A0A2I4ETB2_JUGRE]	32.38	5	10	10	21	31.23	9	10	32.38	9	11	349	36.6271	8.26514
A0A2I4H513	2-Cys peroxiredoxin BAS1, chloroplastic OS=Juglans regia OX=51240 GN=LOC109013543 PE=4 SV=1 - [A0A2I4H513_JUGRE]	32.34	2	1	10	37	32.34	10	21	32.34	10	16	269	29.6985	8.49951
A0A2I4FJE1	early nodulin-like protein 1 OS=Juglans regia OX=51240 GN=LOC108999338 PE=4 SV=1 - [A0A2I4FJE1_JUGRE]	32.26	1	5	5	9	24.88	3	4	32.26	5	5	217	23.6039	8.85107
A0A2I4E8F1	Malic enzyme OS=Juglans regia OX=51240 GN=LOC108987244 PE=3 SV=1 - [A0A2I4E8F1_JUGRE]	32.14	10	15	15	24	20.58	9	11	21.77	11	13	588	64.7539	7.00537
A0A2I4FRC3	leucine-rich repeat receptor-like protein kinase PXC2 OS=Juglans regia OX=51240 GN=LOC109001404 PE=4 SV=1 - [A0A2I4FRC3_JUGRE]	31.45	1	13	13	23	23.48	10	12	20.13	8	11	477	52.7187	9.1001
A0A2I4G268	Glutathione reductase OS=Juglans regia OX=51240 GN=LOC109004052 PE=3 SV=1 - [A0A2I4G268_JUGRE]	31.05	3	12	12	22	25.2	10	13	23.19	9	9	496	53.4076	6.01123
A0A2I4EC90	alpha-1,4-glucan-protein synthase [UDP-forming] 2-like OS=Juglans regia OX=51240 GN=LOC108988255 PE=4 SV=1 - [A0A2I4EC90_JUGRE]	30.94	3	4	9	17	20.17	5	7	30.94	9	10	362	40.9816	6.07471
A0A2I4FJ33	probable aldehyde dehydrogenase isoform X2 OS=Juglans regia OX=51240 GN=LOC108999249 PE=4 SV=1 - [A0A2I4FJ33_JUGRE]	30.51	2	14	14	24	23.47	11	11	22.2	10	13	554	61.7177	6.96143
A0A2I4GES3	oleosin 5-like OS=Juglans regia OX=51240 GN=LOC109007243 PE=4 SV=1 - [A0A2I4GES3_JUGRE]	29.87	1	6	6	15	14.29	4	5	29.87	6	10	154	16.2679	10.0815
A0A2I4FP89	gibberellin-regulated protein 1-like OS=Juglans regia OX=51240 GN=LOC109000878 PE=4 SV=1 - [A0A2I4FP89_JUGRE]	29.66	1	1	1	10	29.66	1	10				118	12.7972	8.44092
A0A2I4FI15	succinate-semialdehyde dehydrogenase, mitochondrial-like OS=Juglans regia OX=51240 GN=LOC108998968 PE=4 SV=1 - [A0A2I4FI15_JUGRE]	29.05	1	4	6	13	23.33	5	6	29.05	5	7	210	23.2434	9.56885
A0A2I4E560	triosephosphate isomerase, cytosolic OS=Juglans regia OX=51240 GN=LOC108986375 PE=3 SV=1 - [A0A2I4E560_JUGRE]	28.74	3	6	6	12	20.87	4	4	28.74	6	8	254	27.2993	7.41553
A0A2I4G9D2	ATP-dependent (S)-NAD(P)H-hydrate dehydratase OS=Juglans regia OX=51240 GN=LOC109005882 PE=3 SV=1 - [A0A2I4G9D2_JUGRE]	28.31	2	10	10	17	17.99	7	8	22.75	7	9	378	40.8363	8.11865
A0A2I4HH05	desiccation-related protein PCC13-62-like OS=Juglans regia OX=51240 GN=LOC109017704 PE=4 SV=1 - [A0A2I4HH05_JUGRE]	28.3	4	7	7	13	28.3	6	8	16.72	4	5	311	33.2107	7.47412
A0A2I4G1C3	oleosin 18.2 kDa-like OS=Juglans regia OX=51240 GN=LOC109003841 PE=4 SV=1 - [A0A2I4G1C3_JUGRE]	28.3	1	7	7	29	28.3	7	15	28.3	7	14	159	16.6099	9.90576
A0A2I4DVH2	glucose and ribitol dehydrogenase homolog 1-like isoform X2 OS=Juglans regia OX=51240 GN=LOC108983828 PE=4 SV=1 - [A0A2I4DVH2_JUGRE]	28.17	2	7	7	16	20.07	5	8	28.17	7	8	284	30.8265	6.85889
A0A2I4EY39	reactive Intermediate Deaminase A, chloroplastic-like OS=Juglans regia OX=51240 GN=LOC108993754 PE=4 SV=1 - [A0A2I4EY39_JUGRE]	28.04	2	1	5	10	28.04	5	5	15.34	3	5	189	20.0554	9.0708
A0A2I4H286	chaperonin CPN60-2, mitochondrial-like OS=Juglans regia OX=51240 GN=LOC109012867 PE=3 SV=1 - [A0A2I4H286_JUGRE]	26.91	8	2	13	18	22.57	11	12	11.28	6	6	576	61.6195	5.94775
A0A2I4H2G4	temperature-induced lipocalin-1 OS=Juglans regia OX=51240 GN=LOC109012906 PE=3 SV=1 - [A0A2I4H2G4_JUGRE]	26.09	2	5	5	13	21.74	3	5	26.09	5	8	184	21.2306	6.07471
A0A2I4DWN0	probable bifunctional TENA-E protein OS=Juglans regia OX=51240 GN=LOC108984153 PE=4 SV=1 - [A0A2I4DWN0_JUGRE]	25.97	1	6	6	8	13.42	3	4	16.88	4	4	231	26.2932	5.47803
A0A2I4FY24	uncharacterized protein LOC109003048 OS=Juglans regia OX=51240 GN=LOC109003048 PE=4 SV=1 - [A0A2I4FY24_JUGRE]	25.52	1	15	15	26	15.62	9	10	23.99	14	16	717	78.9753	6.75635
A0A2I4FQD8	1-Cys peroxiredoxin OS=Juglans regia OX=51240 GN=LOC109001164 PE=4 SV=1 - [A0A2I4FQD8_JUGRE]	24.44	1	3	3	6	15.56	2	2	24.44	3	4	225	24.9907	6.40479
A0A2I4E5W7	Nucleoside diphosphate kinase OS=Juglans regia OX=51240 GN=LOC108986589 PE=3 SV=1 - [A0A2I4E5W7_JUGRE]	24.26	1	5	5	12	20.85	4	6	24.26	5	6	235	26.1534	8.54346
A0A2I4FU15	uncharacterized oxidoreductase At4g09670-like OS=Juglans regia OX=51240 GN=LOC109002023 PE=4 SV=1 - [A0A2I4FU15_JUGRE]	23.61	3	8	8	13	15.83	6	8	17.22	5	5	360	39.5732	6.53662
A0A2I4DUX4	Thiamine thiazole synthase, chloroplastic OS=Juglans regia OX=51240 GN=LOC108983682 PE=3 SV=1 - [A0A2I4DUX4_JUGRE]	23.1	3	1	6	12	19.72	5	6	15.77	4	6	355	37.6791	6.23975
A0A2I4EMM7	Thiamine thiazole synthase, chloroplastic OS=Juglans regia OX=51240 GN=LOC108990968 PE=3 SV=1 - [A0A2I4EMM7_JUGRE]	23.03	3	1	6	13	19.66	5	6	15.73	4	7	356	37.874	5.65576
A0A068L7V0	Ribulose bisphosphate carboxylase large chain (Fragment) OS=Juglans regia OX=51240 GN=rbcL PE=3 SV=1 - [A0A068L7V0_JUGRE]	22.88	12	9	9	18	15.47	6	8	20.92	8	10	459	50.9537	6.58057
A0A2I4HUU1	uncharacterized protein LOC109021657 OS=Juglans regia OX=51240 GN=LOC109021657 PE=4 SV=1 - [A0A2I4HUU1_JUGRE]	22.1	1	5	5	11	17.68	4	6	18.78	4	5	181	19.2882	9.62744
A0A2I4HK94	ATP-dependent RNA helicase A-like OS=Juglans regia OX=51240 GN=LOC109018771 PE=4 SV=1 - [A0A2I4HK94_JUGRE]	21.92	1	1	1	4				21.92	1	4	146	14.2043	11.4585
A0A2I4G2K6	nitrogen regulatory protein P-II homolog OS=Juglans regia OX=51240 GN=LOC109004142 PE=3 SV=1 - [A0A2I4G2K6_JUGRE]	21.72	1	2	4	10	21.72	4	6	9.09	2	4	198	21.4123	9.39307
A0A2I4G8M7	Superoxide dismutase [Cu-Zn] OS=Juglans regia OX=51240 GN=LOC109005683 PE=3 SV=1 - [A0A2I4G8M7_JUGRE]	21.71	4	2	2	2	13.16	1	1	8.55	1	1	152	15.3006	6.43018
A0A2I4E7R9	14-3-3-like protein A OS=Juglans regia OX=51240 GN=LOC108987060 PE=3 SV=1 - [A0A2I4E7R9_JUGRE]	20.97	8	2	5	11	20.97	5	7	10.86	3	4	267	29.984	4.80518
A0A2I4ERG1	Malate synthase OS=Juglans regia OX=51240 GN=LOC108991981 PE=3 SV=1 - [A0A2I4ERG1_JUGRE]	20.07	1	13	13	25	14.44	8	11	18.66	12	14	568	64.1624	7.54736
A0A2I4G7L5	alcohol dehydrogenase 1 OS=Juglans regia OX=51240 GN=LOC109005403 PE=3 SV=1 - [A0A2I4G7L5_JUGRE]	20	4	6	6	9	11.58	3	3	17.89	5	6	380	41.1178	6.59521
A0A2I4EHV4	somatic embryogenesis receptor kinase 1-like OS=Juglans regia OX=51240 GN=LOC108989710 PE=4 SV=1 - [A0A2I4EHV4_JUGRE]	19.34	1	1	1	4	19.34	1	4				212	23.2189	5.17334
A0A2I4DKI1	Malate dehydrogenase OS=Juglans regia OX=51240 GN=LOC108981044 PE=3 SV=1 - [A0A2I4DKI1_JUGRE]	19.28	5	5	5	9	11.45	2	2	19.28	5	7	332	35.4593	6.78564
A0A2I4DXM6	aspartic proteinase-like isoform X2 OS=Juglans regia OX=51240 GN=LOC108984384 PE=3 SV=1 - [A0A2I4DXM6_JUGRE]	19.07	3	6	8	16	8.56	4	6	16.93	7	10	514	56.0846	5.37646
A0A2I4FCI3	uncharacterized protein At4g14100-like isoform X1 OS=Juglans regia OX=51240 GN=LOC108997484 PE=4 SV=1 - [A0A2I4FCI3_JUGRE]	18.22	2	3	3	6	13.55	2	2	18.22	3	4	214	25.0234	6.20166
A0A2I4FJW9	oleosin 18.2 kDa-like OS=Juglans regia OX=51240 GN=LOC108999499 PE=4 SV=1 - [A0A2I4FJW9_JUGRE]	18.06	1	5	6	23	18.06	6	12	18.06	6	11	155	16.0315	9.99365
A0A2I4GA29	chaperonin CPN60-2, mitochondrial-like OS=Juglans regia OX=51240 GN=LOC109006063 PE=3 SV=1 - [A0A2I4GA29_JUGRE]	17.76	7	2	10	13	13.97	8	9	7.41	4	4	580	61.4403	5.74463
A0A2I4FMI8	seed biotin-containing protein SBP65-like OS=Juglans regia OX=51240 GN=LOC109000466 PE=4 SV=1 - [A0A2I4FMI8_JUGRE]	17.39	1	6	6	6	12.53	5	5	4.86	1	1	391	42.4632	5.37646
A0A2I4HTI9	fasciclin-like arabinogalactan protein 10 OS=Juglans regia OX=51240 GN=LOC109021298 PE=4 SV=1 - [A0A2I4HTI9_JUGRE]	16.82	1	7	7	10	14.93	6	6	10.43	4	4	422	43.3178	6.22705
A0A2I4DRG3	oleosin 18.2 kDa-like OS=Juglans regia OX=51240 GN=LOC108982740 PE=4 SV=1 - [A0A2I4DRG3_JUGRE]	16.77	1	2	3	10	16.77	3	4	16.77	3	6	155	15.8864	9.71533
A0A2I4E270	myb-like protein X isoform X1 OS=Juglans regia OX=51240 GN=LOC108985599 PE=4 SV=1 - [A0A2I4E270_JUGRE]	16.49	3	6	6	14	8.99	3	6	16.49	6	8	467	54.7374	8.35303
A0A2I4FI23	succinate-semialdehyde dehydrogenase, mitochondrial-like OS=Juglans regia OX=51240 GN=LOC108998969 PE=4 SV=1 - [A0A2I4FI23_JUGRE]	16.36	1	1	3	7	16.36	3	4	16.36	2	3	214	22.7776	4.88135
A0A2I4GQV9	heat shock 70 kDa protein, mitochondrial-like OS=Juglans regia OX=51240 GN=LOC109010035 PE=3 SV=1 - [A0A2I4GQV9_JUGRE]	16.28	2	1	9	15	11.73	7	8	10.85	6	7	682	73.2263	5.92236
A0A2I4F5E4	heat shock 70 kDa protein, mitochondrial OS=Juglans regia OX=51240 GN=LOC108995713 PE=3 SV=1 - [A0A2I4F5E4_JUGRE]	16.25	2	1	9	17	11.71	7	9	12.74	7	8	683	73.2302	6.15088
A0A2I4H5T0	Histone H3 OS=Juglans regia OX=51240 GN=LOC109013761 PE=3 SV=1 - [A0A2I4H5T0_JUGRE]	16.18	2	1	3	4	11.03	2	2	11.76	2	2	136	15.2745	11.2974
A0A2I4GV39	Histone H3 OS=Juglans regia OX=51240 GN=LOC109011141 PE=3 SV=1 - [A0A2I4GV39_JUGRE]	16.18	1	1	3	3	11.03	2	2	5.15	1	1	136	15.3966	11.1509
A0A2I4H8G0	non-classical arabinogalactan protein 30 OS=Juglans regia OX=51240 GN=LOC109014424 PE=4 SV=1 - [A0A2I4H8G0_JUGRE]	15.77	1	3	3	6	11.74	2	3	15.77	3	3	298	32.3095	8.95361
A0A2I4G9S9	uncharacterized protein LOC109005990 OS=Juglans regia OX=51240 GN=LOC109005990 PE=4 SV=1 - [A0A2I4G9S9_JUGRE]	15.66	2	7	7	7	2.63	1	1	13.03	6	6	760	85.4057	6.87354
A0A2I4EB92	14-3-3-like protein A OS=Juglans regia OX=51240 GN=LOC108988028 PE=3 SV=1 - [A0A2I4EB92_JUGRE]	15.53	8	1	4	9	10.98	3	4	15.53	4	5	264	29.7139	4.80518
A0A2I4GJI5	Adenosylhomocysteinase OS=Juglans regia OX=51240 GN=LOC109008436 PE=3 SV=1 - [A0A2I4GJI5_JUGRE]	15.46	3	8	8	8	2.47	1	1	12.99	7	7	485	53.047	6.1001
A0A2I4FLV2	(-)-germacrene D synthase-like OS=Juglans regia OX=51240 GN=LOC109000258 PE=4 SV=1 - [A0A2I4FLV2_JUGRE]	14.72	4	1	1	1	14.72	1	1				163	18.4035	7.12256
A0A2I4FXP4	Catalase OS=Juglans regia OX=51240 GN=LOC109002939 PE=3 SV=1 - [A0A2I4FXP4_JUGRE]	14.63	3	7	7	10	7.52	4	4	9.35	4	6	492	56.8843	7.38623
A0A2I4E866	elongation factor 2-like OS=Juglans regia OX=51240 GN=LOC108987172 PE=4 SV=1 - [A0A2I4E866_JUGRE]	14.6	4	4	4	6	7.71	2	2	12.4	3	4	363	40.1285	5.77002
A0A2I4GNJ1	Oleosin OS=Juglans regia OX=51240 GN=LOC109009462 PE=3 SV=1 - [A0A2I4GNJ1_JUGRE]	14.29	1	2	2	2				14.29	2	2	147	15.5964	9.53955
A0A2I4FUR8	probable pyridoxal 5'-phosphate synthase subunit PDX1 OS=Juglans regia OX=51240 GN=LOC109002194 PE=3 SV=1 - [A0A2I4FUR8_JUGRE]	14.19	2	5	5	5	2.26	1	1	11.94	4	4	310	33.206	5.94775
A0A2I4H6D4	Phospholipase D OS=Juglans regia OX=51240 GN=LOC109013902 PE=3 SV=1 - [A0A2I4H6D4_JUGRE]	13.61	7	5	8	15	7.67	5	5	12.5	7	10	808	91.9774	6.02393
A0A2I4GT19	protein LITTLE ZIPPER 2-like OS=Juglans regia OX=51240 GN=LOC109010615 PE=4 SV=1 - [A0A2I4GT19_JUGRE]	13.21	1	1	1	1				13.21	1	1	106	12.4346	9.5542
A0A2I4DX89	Aspartate aminotransferase OS=Juglans regia OX=51240 GN=LOC108984311 PE=4 SV=1 - [A0A2I4DX89_JUGRE]	13.15	2	6	6	6	1.94	1	1	11.21	5	5	464	50.9583	8.48486
A0A2I4HRP7	VQ motif-containing protein 25-like OS=Juglans regia OX=51240 GN=LOC109020746 PE=4 SV=1 - [A0A2I4HRP7_JUGRE]	12.88	2	1	1	12	12.88	1	11	12.88	1	1	163	18.0074	9.01221
A0A2I4EED0	branched-chain-amino-acid aminotransferase-like protein 1 OS=Juglans regia OX=51240 GN=LOC108988833 PE=4 SV=1 - [A0A2I4EED0_JUGRE]	12.81	3	6	6	6	7.83	4	4	4.98	2	2	562	63.0597	6.69775
A0A2I4GLH4	actin-7 OS=Juglans regia OX=51240 GN=LOC109008915 PE=3 SV=1 - [A0A2I4GLH4_JUGRE]	12.47	9	4	4	4	1.86	1	1	10.61	3	3	377	41.6689	5.49072
A0A2I4GDH8	Lactoylglutathione lyase OS=Juglans regia OX=51240 GN=LOC109006942 PE=3 SV=1 - [A0A2I4GDH8_JUGRE]	12.41	3	2	3	6	12.41	3	4	9.31	2	2	290	32.4378	5.36377
A0A2I4FS48	Annexin OS=Juglans regia OX=51240 GN=LOC109001578 PE=3 SV=1 - [A0A2I4FS48_JUGRE]	12.34	1	1	4	5	2.22	1	1	10.13	3	4	316	36.0476	5.64307
A0A2I4EV32	probable mediator of RNA polymerase II transcription subunit 37c OS=Juglans regia OX=51240 GN=LOC108992981 PE=3 SV=1 - [A0A2I4EV32_JUGRE]	12.17	10	4	6	8	2.77	2	2	11.09	5	6	649	71.1031	5.2876
A0A2I4F4R8	phosphoglucomutase, cytoplasmic-like OS=Juglans regia OX=51240 GN=LOC108995508 PE=3 SV=1 - [A0A2I4F4R8_JUGRE]	11.49	3	6	6	8	4.12	2	2	11.49	6	6	583	63.7785	5.87158
A0A2I4HCE8	hippocampus abundant transcript-like protein 1 OS=Juglans regia OX=51240 GN=LOC109015830 PE=4 SV=1 - [A0A2I4HCE8_JUGRE]	11.08	1	1	1	2				11.08	1	2	361	38.9307	8.17725
A0A2I4H891	Purple acid phosphatase OS=Juglans regia OX=51240 GN=LOC109014375 PE=3 SV=1 - [A0A2I4H891_JUGRE]	10.78	2	5	5	8	5.23	3	3	9.31	4	5	612	69.1517	6.75635
A0A2I4EEQ0	elongation factor 1-gamma OS=Juglans regia OX=51240 GN=LOC108988927 PE=4 SV=1 - [A0A2I4EEQ0_JUGRE]	10.43	4	3	3	6	5.21	2	2	10.43	3	4	422	48.1945	6.27783
A0A2I4DF35	Elongation factor 1-alpha OS=Juglans regia OX=51240 GN=LOC108979523 PE=3 SV=1 - [A0A2I4DF35_JUGRE]	10.29	5	5	5	10	8.72	4	5	10.29	5	5	447	49.2656	9.02686
A0A2I4G145	5-methyltetrahydropteroyltriglutamate-- homocysteine methyltransferase-like OS=Juglans regia OX=51240 GN=LOC109003782 PE=3 SV=1 - [A0A2I4G145_JUGRE]	10.2	1	4	7	10	5.23	3	4	7.06	5	6	765	84.5568	7.1665
A0A2I4GPP6	ectonucleotide pyrophosphatase/phosphodiesterase family member 3 OS=Juglans regia OX=51240 GN=LOC109009725 PE=4 SV=1 - [A0A2I4GPP6_JUGRE]	10.06	1	4	4	6	7.65	3	3	6.64	3	3	497	54.5697	5.87158
A0A2I4G6S8	probable inactive purple acid phosphatase 16 isoform X2 OS=Juglans regia OX=51240 GN=LOC109005241 PE=4 SV=1 - [A0A2I4G6S8_JUGRE]	9.77	3	3	3	3	4.37	1	1	5.4	2	2	389	43.5768	6.75635
A0A2I4HRR3	salicylate carboxymethyltransferase-like OS=Juglans regia OX=51240 GN=LOC109020772 PE=4 SV=1 - [A0A2I4HRR3_JUGRE]	9.67	1	1	1	1	9.67	1	1				269	30.8834	5.79541
A0A2I4FW47	heparanase-like protein 1 OS=Juglans regia OX=51240 GN=LOC109002527 PE=4 SV=1 - [A0A2I4FW47_JUGRE]	9.57	2	3	3	6	9.57	3	4	7.54	2	2	491	54.4268	7.95752
A0A2I4HK17	uncharacterized protein LOC109018783 OS=Juglans regia OX=51240 GN=LOC109018783 PE=4 SV=1 - [A0A2I4HK17_JUGRE]	9.35	1	1	1	1	9.35	1	1				139	14.694	11.5903
A0A2I4E5I4	40S ribosomal protein S14-3-like OS=Juglans regia OX=51240 GN=LOC108986487 PE=3 SV=1 - [A0A2I4E5I4_JUGRE]	9.33	4	2	2	3	9.33	2	2	9.33	1	1	150	16.3326	10.4478
A0A2I4DEB3	uncharacterized protein LOC108979287 OS=Juglans regia OX=51240 GN=LOC108979287 PE=4 SV=1 - [A0A2I4DEB3_JUGRE]	9.02	2	2	2	2	3.38	1	1	5.64	1	1	266	29.8859	6.39209
A0A2I4G6L9	stromal 70 kDa heat shock-related protein, chloroplastic-like OS=Juglans regia OX=51240 GN=LOC109005180 PE=3 SV=1 - [A0A2I4G6L9_JUGRE]	8.74	1	4	6	7	7.34	5	5	2.97	2	2	572	61.1452	6.1001
A0A2I4G3N3	uncharacterized protein LOC109004401 OS=Juglans regia OX=51240 GN=LOC109004401 PE=4 SV=1 - [A0A2I4G3N3_JUGRE]	8.7	1	1	1	5	8.7	1	3	8.7	1	2	230	25.8593	7.1665
A0A2I4GYG0	vinorine synthase-like OS=Juglans regia OX=51240 GN=LOC109011967 PE=4 SV=1 - [A0A2I4GYG0_JUGRE]	8.55	1	1	1	1				8.55	1	1	468	52.2615	7.04932
A0A2I4EBZ1	uncharacterized protein LOC108988202 isoform X2 OS=Juglans regia OX=51240 GN=LOC108988202 PE=4 SV=1 - [A0A2I4EBZ1_JUGRE]	8.33	2	1	1	2	8.33	1	1	8.33	1	1	156	16.6845	9.59814
A0A2I4HUU4	uncharacterized protein LOC109021686 OS=Juglans regia OX=51240 GN=LOC109021686 PE=4 SV=1 - [A0A2I4HUU4_JUGRE]	7.94	1	1	1	2	7.94	1	2				340	37.8422	7.76709
A0A2I4DU51	uncharacterized protein LOC108983480 isoform X6 OS=Juglans regia OX=51240 GN=LOC108983480 PE=4 SV=1 - [A0A2I4DU51_JUGRE]	7.89	2	1	1	1				7.89	1	1	228	25.1547	5.96045
A0A2I4FKI4	Expansin OS=Juglans regia OX=51240 GN=LOC108999702 PE=3 SV=1 - [A0A2I4FKI4_JUGRE]	7.83	9	1	1	1				7.83	1	1	115	12.506	8.79248
A0A2I4EI13	xaa-Pro dipeptidase OS=Juglans regia OX=51240 GN=LOC108989765 PE=3 SV=1 - [A0A2I4EI13_JUGRE]	7.74	1	2	2	3	7.74	2	2	2.58	1	1	504	56.3309	5.93506
A0A2I4DJK4	endonuclease 4-like OS=Juglans regia OX=51240 GN=LOC108980784 PE=4 SV=1 - [A0A2I4DJK4_JUGRE]	7.69	1	2	2	2				7.69	2	2	299	33.5923	5.57959
A0A2I4FLU4	putative receptor protein kinase ZmPK1 OS=Juglans regia OX=51240 GN=LOC109000259 PE=4 SV=1 - [A0A2I4FLU4_JUGRE]	7.54	3	1	1	8	7.54	1	8				345	38.7227	7.06396
A0A2I4GUD8	nudix hydrolase 3 isoform X2 OS=Juglans regia OX=51240 GN=LOC109010978 PE=4 SV=1 - [A0A2I4GUD8_JUGRE]	7.45	2	6	6	8	7.45	6	6	2.57	2	2	779	88.358	5.38916
A0A2I4H0A3	Glycosyltransferase OS=Juglans regia OX=51240 GN=LOC109012420 PE=3 SV=1 - [A0A2I4H0A3_JUGRE]	7.39	1	1	1	2				7.39	1	2	379	43.4413	8.57275
A0A2I4HU86	cytochrome P450 86A8 OS=Juglans regia OX=51240 GN=LOC109021535 PE=3 SV=1 - [A0A2I4HU86_JUGRE]	7.12	1	1	1	9	7.12	1	9				548	62.034	6.93213
A0A2I4H8M8	cytochrome P450 86A22-like OS=Juglans regia OX=51240 GN=LOC109014476 PE=3 SV=1 - [A0A2I4H8M8_JUGRE]	7.1	1	1	1	13	7.1	1	13				549	61.813	8.07471
A0A2I4H5X6	uncharacterized protein LOC109013793 isoform X2 OS=Juglans regia OX=51240 GN=LOC109013793 PE=4 SV=1 - [A0A2I4H5X6_JUGRE]	7.09	2	1	1	1	7.09	1	1				381	40.9084	5.32568
A0A2I4G624	aminoacyl tRNA synthase complex-interacting multifunctional protein 1 OS=Juglans regia OX=51240 GN=LOC109005022 PE=4 SV=1 - [A0A2I4G624_JUGRE]	6.92	1	1	1	1	6.92	1	1				289	31.401	7.88428
A0A2I4GVC3	Amine oxidase OS=Juglans regia OX=51240 GN=LOC109011198 PE=3 SV=1 - [A0A2I4GVC3_JUGRE]	6.43	3	3	3	4	6.43	3	3	2.74	1	1	731	82.4326	6.29053
A0A2I4H3B4	Phospholipase D OS=Juglans regia OX=51240 GN=LOC109013124 PE=3 SV=1 - [A0A2I4H3B4_JUGRE]	6.42	7	1	4	6	5.06	3	3	3.7	2	3	810	92.1134	6.11279
A0A2I4H9X1	uncharacterized protein LOC109014916 OS=Juglans regia OX=51240 GN=LOC109014916 PE=4 SV=1 - [A0A2I4H9X1_JUGRE]	5.57	1	1	1	2	5.57	1	2				359	40.8558	8.79248
A0A2I4H8R6	homeobox protein BEL1 homolog OS=Juglans regia OX=51240 GN=LOC109014498 PE=4 SV=1 - [A0A2I4H8R6_JUGRE]	5.21	1	1	1	1				5.21	1	1	672	75.2214	7.00537
A0A2I4EW95	uncharacterized protein LOC108993271 OS=Juglans regia OX=51240 GN=LOC108993271 PE=4 SV=1 - [A0A2I4EW95_JUGRE]	5.19	1	1	1	2	5.19	1	1	5.19	1	1	154	18.0924	10.1108
A0A2I4GQX5	synaptotagmin-5-like OS=Juglans regia OX=51240 GN=LOC109010048 PE=4 SV=1 - [A0A2I4GQX5_JUGRE]	5.15	1	1	1	14	5.15	1	7	5.15	1	7	524	56.8863	6.96143
A0A2I4H926	putative receptor protein kinase ZmPK1 OS=Juglans regia OX=51240 GN=LOC109014595 PE=4 SV=1 - [A0A2I4H926_JUGRE]	5.07	2	1	1	8				5.07	1	8	513	58.2747	6.17627
A0A2I4FT30	GTP-binding nuclear protein OS=Juglans regia OX=51240 GN=LOC109001813 PE=3 SV=1 - [A0A2I4FT30_JUGRE]	4.98	3	1	1	1	4.98	1	1				221	25.0736	6.85889
A0A2I4G3W0	probable membrane-associated kinase regulator 5 OS=Juglans regia OX=51240 GN=LOC109004489 PE=4 SV=1 - [A0A2I4G3W0_JUGRE]	4.69	1	1	1	2	4.69	1	2				405	45.8153	9.46631
A0A2I4FR39	probable isoprenylcysteine alpha-carbonyl methylesterase ICMEL2 OS=Juglans regia OX=51240 GN=LOC109001328 PE=4 SV=1 - [A0A2I4FR39_JUGRE]	4.63	1	1	1	4				4.63	1	4	410	45.7204	8.36768
A0A2I4FI34	uncharacterized protein LOC108998977 isoform X2 OS=Juglans regia OX=51240 GN=LOC108998977 PE=4 SV=1 - [A0A2I4FI34_JUGRE]	4.51	2	1	1	5				4.51	1	5	443	48.6071	8.52881
A0A0U2TXN4	Small heat shock protein 17.3 OS=Juglans regia OX=51240 GN=sHSP17.3 PE=2 SV=1 - [A0A0U2TXN4_JUGRE]	4.46	6	1	1	3	4.46	1	2	4.46	1	1	157	17.6281	5.47803
A0A2I4F8X8	homeobox-leucine zipper protein ATHB-14-like isoform X2 OS=Juglans regia OX=51240 GN=LOC108996578 PE=4 SV=1 - [A0A2I4F8X8_JUGRE]	4.44	2	1	1	2	4.44	1	2				833	91.31	6.31592
A0A2I4F3H1	glycine-rich domain-containing protein 1-like OS=Juglans regia OX=51240 GN=LOC108995160 PE=4 SV=1 - [A0A2I4F3H1_JUGRE]	4.22	1	1	1	1				4.22	1	1	829	90.2696	6.93213
A0A2I4F0G5	plasminogen activator inhibitor 1 RNA-binding protein OS=Juglans regia OX=51240 GN=LOC108994390 PE=4 SV=1 - [A0A2I4F0G5_JUGRE]	4.14	1	1	1	1				4.14	1	1	362	39.0054	6.30322
A0A2I4GKK3	thylakoid lumenal protein TL20.3, chloroplastic isoform X2 OS=Juglans regia OX=51240 GN=LOC109008692 PE=4 SV=1 - [A0A2I4GKK3_JUGRE]	4.12	2	1	1	1	4.12	1	1				267	28.2854	8.85107
A0A2I4ETU6	leucine-rich repeat extensin-like protein 4 OS=Juglans regia OX=51240 GN=LOC108992672 PE=4 SV=1 - [A0A2I4ETU6_JUGRE]	4.05	1	2	3	3	0.95	1	1	3.11	2	2	740	79.8366	6.7417
A0A2I4HHE3	protein RBL isoform X4 OS=Juglans regia OX=51240 GN=LOC109017847 PE=4 SV=1 - [A0A2I4HHE3_JUGRE]	4.01	4	1	1	1				4.01	1	1	548	60.3451	5.05908
A0A2I4H140	glucan endo-1,3-beta-glucosidase 1-like OS=Juglans regia OX=51240 GN=LOC109012594 PE=3 SV=1 - [A0A2I4H140_JUGRE]	3.95	1	1	1	1	3.95	1	1				532	57.4663	6.40479
A0A2I4DRR6	uncharacterized protein LOC108982834 OS=Juglans regia OX=51240 GN=LOC108982834 PE=4 SV=1 - [A0A2I4DRR6_JUGRE]	3.95	2	1	1	5	3.95	1	2	3.95	1	3	380	43.3802	8.03076
A0A2I4DQK8	importin-5-like OS=Juglans regia OX=51240 GN=LOC108982486 PE=4 SV=1 - [A0A2I4DQK8_JUGRE]	3.67	1	1	1	13				3.67	1	13	1116	123.416	4.90674
A0A2I4FZ98	Katanin p80 WD40 repeat-containing subunit B1 homolog OS=Juglans regia OX=51240 GN=LOC109003329 PE=3 SV=1 - [A0A2I4FZ98_JUGRE]	3.66	1	1	1	2	3.66	1	2				711	77.6679	7.04932
A0A2I4DYS2	mitochondrial outer membrane protein porin of 36 kDa OS=Juglans regia OX=51240 GN=LOC108984711 PE=4 SV=1 - [A0A2I4DYS2_JUGRE]	3.62	3	1	1	2	3.62	1	1	3.62	1	1	276	29.5503	7.63525
A0A2I4E7Q2	ruBisCO large subunit-binding protein subunit alpha OS=Juglans regia OX=51240 GN=LOC108987030 PE=3 SV=1 - [A0A2I4E7Q2_JUGRE]	3.59	4	1	2	3	1.54	1	1	3.59	2	2	585	61.6298	5.09717
A0A2I4EBN6	6-phosphogluconate dehydrogenase, decarboxylating OS=Juglans regia OX=51240 GN=LOC108988132 PE=3 SV=1 - [A0A2I4EBN6_JUGRE]	3.48	5	2	2	2	1.64	1	1	1.84	1	1	488	53.7228	7.72314
A0A2I4DP35	putative pentatricopeptide repeat-containing protein At5g09950 OS=Juglans regia OX=51240 GN=LOC108982090 PE=4 SV=1 - [A0A2I4DP35_JUGRE]	3.34	1	1	1	2	3.34	1	2				1078	120.687	7.66455
A0A2I4FYU4	transmembrane emp24 domain-containing protein p24delta9-like OS=Juglans regia OX=51240 GN=LOC109003226 PE=3 SV=1 - [A0A2I4FYU4_JUGRE]	3.3	1	1	1	1	3.3	1	1				212	24.2853	6.80029
A0A2I4GTS0	uncharacterized protein LOC109010825 OS=Juglans regia OX=51240 GN=LOC109010825 PE=4 SV=1 - [A0A2I4GTS0_JUGRE]	3.18	1	1	1	3	3.18	1	2	3.18	1	1	346	39.3151	8.66064
A0A2I4EDN0	uncharacterized protein LOC108988643 OS=Juglans regia OX=51240 GN=LOC108988643 PE=4 SV=1 - [A0A2I4EDN0_JUGRE]	3.08	1	1	1	1	3.08	1	1				487	56.4961	6.82959
A0A2I4ENB2	uncharacterized protein LOC108991179 isoform X2 OS=Juglans regia OX=51240 GN=LOC108991179 PE=4 SV=1 - [A0A2I4ENB2_JUGRE]	2.71	2	1	1	1	2.71	1	1				1512	160.252	5.70654
A0A2I4H7Y9	uncharacterized protein LOC109014300 OS=Juglans regia OX=51240 GN=LOC109014300 PE=4 SV=1 - [A0A2I4H7Y9_JUGRE]	2.61	3	1	1	3	2.61	1	1	2.61	1	2	230	25.7885	6.37939
A0A2I4GF11	Histone-lysine N-methyltransferase OS=Juglans regia OX=51240 GN=LOC109007313 PE=3 SV=1 - [A0A2I4GF11_JUGRE]	2.54	3	1	1	1	2.54	1	1				749	84.2132	6.39209
A0A2I4H5H7	probable nucleoredoxin 1 isoform X1 OS=Juglans regia OX=51240 GN=LOC109013684 PE=4 SV=1 - [A0A2I4H5H7_JUGRE]	2.5	2	1	1	1	2.5	1	1				519	58.173	4.93213
A0A2I4F1X2	serine/threonine-protein phosphatase 4 regulatory subunit 3-like OS=Juglans regia OX=51240 GN=LOC108994769 PE=4 SV=1 - [A0A2I4F1X2_JUGRE]	2.38	1	1	1	12	2.38	1	7	2.38	1	5	881	99.2713	5.08447
A0A2I4EHY2	uncharacterized protein LOC108989746 OS=Juglans regia OX=51240 GN=LOC108989746 PE=4 SV=1 - [A0A2I4EHY2_JUGRE]	2.37	1	1	1	1	2.37	1	1				590	65.1192	7.53271
A0A2I4E9I4	2-isopropylmalate synthase 1, chloroplastic-like OS=Juglans regia OX=51240 GN=LOC108987587 PE=3 SV=1 - [A0A2I4E9I4_JUGRE]	2.36	9	2	2	3	2.36	2	2	1.1	1	1	635	68.6303	7.06396
A0A2I4ED61	myosin-1 isoform X2 OS=Juglans regia OX=51240 GN=LOC108988514 PE=3 SV=1 - [A0A2I4ED61_JUGRE]	2.28	2	1	1	8	2.28	1	6	2.28	1	2	1142	128.579	8.104
A0A2I4GQW7	transcription factor GTE2-like OS=Juglans regia OX=51240 GN=LOC109010036 PE=4 SV=1 - [A0A2I4GQW7_JUGRE]	2.17	1	1	1	1				2.17	1	1	554	61.1998	7.72314
A0A2I4DYP8	transcription initiation factor TFIID subunit 6-like OS=Juglans regia OX=51240 GN=LOC108984682 PE=4 SV=1 - [A0A2I4DYP8_JUGRE]	2.05	1	1	1	1	2.05	1	1				537	59.8333	8.70459
A0A2I4F3E2	flavonoid 3',5'-hydroxylase 1-like OS=Juglans regia OX=51240 GN=LOC108995123 PE=3 SV=1 - [A0A2I4F3E2_JUGRE]	1.91	1	1	1	1	1.91	1	1				524	59.1261	8.95361
A0A2I4EQG9	uncharacterized protein LOC108991723 OS=Juglans regia OX=51240 GN=LOC108991723 PE=4 SV=1 - [A0A2I4EQG9_JUGRE]	1.67	1	1	1	1				1.67	1	1	600	68.3547	8.60205
A0A2I4HSF6	uncharacterized protein LOC109020994 OS=Juglans regia OX=51240 GN=LOC109020994 PE=4 SV=1 - [A0A2I4HSF6_JUGRE]	1.57	1	1	1	2				1.57	1	2	699	79.45	5.69385
A0A2I4DLM5	BAHD acyltransferase At5g47980-like OS=Juglans regia OX=51240 GN=LOC108981381 PE=4 SV=1 - [A0A2I4DLM5_JUGRE]	1.56	1	1	1	2	1.56	1	1	1.56	1	1	449	50.0616	6.21436
A0A2I4G727	PHD finger protein At1g33420 OS=Juglans regia OX=51240 GN=LOC109005290 PE=4 SV=1 - [A0A2I4G727_JUGRE]	1.4	1	1	1	2	1.4	1	2				714	80.1091	7.04932
A0A2I4GHZ1	DExH-box ATP-dependent RNA helicase DExH3 OS=Juglans regia OX=51240 GN=LOC109008023 PE=4 SV=1 - [A0A2I4GHZ1_JUGRE]	1.17	1	1	1	1				1.17	1	1	1025	115.276	8.42627
A0A2I4GG93	uncharacterized protein LOC109007621 OS=Juglans regia OX=51240 GN=LOC109007621 PE=4 SV=1 - [A0A2I4GG93_JUGRE]	1.12	1	1	1	3				1.12	1	3	980	109.355	7.79639
A0A2I4E7L3	subtilisin-like protease SBT3.9 isoform X2 OS=Juglans regia OX=51240 GN=LOC108987006 PE=3 SV=1 - [A0A2I4E7L3_JUGRE]	0.89	1	1	1	1	0.89	1	1				784	84.4683	6.75635
A0A2I4GJM9	Beta-galactosidase OS=Juglans regia OX=51240 GN=LOC109008460 PE=3 SV=1 - [A0A2I4GJM9_JUGRE]	0.83	1	1	1	1	0.83	1	1				846	94.5602	6.56592
