# Supplementary material for: Effect of Peroxyl Radical-Induced Oxidation on Functional and Structural Characteristics of Walnut Protein Isolates Revealed by High-Resolution Mass Spectrometry
Source: Foods. 2022 Jan 28;11(3):385. doi: 10.3390/foods11030385 (PMC8834345; doi:10.3390/foods11030385)
Supplement: Supplementary file 1 [file foods-11-00385-s001.zip › Table S3.xlsx]

## Sheet: Sheet1
ProteinID	ProteinName	GeneID	GeneName	BP	MF	CC	GO_Term
X2D409	Tocopherol cyclase			-	tocopherol cyclase activity [GO:0009976]	-	-;tocopherol cyclase activity [GO:0009976];-
Q9SEW4	Vicilin-like protein			-	nutrient reservoir activity [GO:0045735]	-	-;nutrient reservoir activity [GO:0045735];-
Q2TPW5	11S globulin seed storage protein Jug r 4	108996042		seed development [GO:0048316];-	IgE binding [GO:0019863];nutrient reservoir activity [GO:0045735];-	-	seed development [GO:0048316];-;IgE binding [GO:0019863];nutrient reservoir activity [GO:0045735];-;-
Q2TPW5	11S globulin seed storage protein Jug r 4	108996042		-;seed development [GO:0048316]	IgE binding [GO:0019863];nutrient reservoir activity [GO:0045735];-	-	-;seed development [GO:0048316];IgE binding [GO:0019863];nutrient reservoir activity [GO:0045735];-;-
P93198	Albumin seed storage protein			-	nutrient reservoir activity [GO:0045735]	-	-;nutrient reservoir activity [GO:0045735];-
G8H6H9	Oleosin	108983309109018558	LOC109018558	-	-	integral component of membrane [GO:0016021];monolayer-surrounded lipid storage body [GO:0012511]	-;-;integral component of membrane [GO:0016021];monolayer-surrounded lipid storage body [GO:0012511]
G8H6H8	Oleosin	108998787	LOC108998787	-	-	integral component of membrane [GO:0016021];monolayer-surrounded lipid storage body [GO:0012511]	-;-;integral component of membrane [GO:0016021];monolayer-surrounded lipid storage body [GO:0012511]
C5IX20	Plasma intrinsic protein 1;1	109014480	LOC109014480	-	channel activity [GO:0015267];-	integral component of membrane [GO:0016021];-	-;channel activity [GO:0015267];-;integral component of membrane [GO:0016021];-
C5IX20	Plasma intrinsic protein 1;1	109014480	LOC109014480	-	-;channel activity [GO:0015267]	-;integral component of membrane [GO:0016021]	-;-;channel activity [GO:0015267];-;integral component of membrane [GO:0016021]
A0A2I4HX61	Pectinesterase	109022340	LOC109022340	pectin catabolic process [GO:0045490];-;cell wall modification [GO:0042545]	pectinesterase activity [GO:0030599];aspartyl esterase activity [GO:0045330];enzyme inhibitor activity [GO:0004857];-	cell wall [GO:0005618];integral component of membrane [GO:0016021];extracellular region [GO:0005576];-	pectin catabolic process [GO:0045490];-;cell wall modification [GO:0042545];pectinesterase activity [GO:0030599];aspartyl esterase activity [GO:0045330];enzyme inhibitor activity [GO:0004857];-;cell wall [GO:0005618];integral component of membrane [GO:0016021];extracellular region [GO:0005576];-
A0A2I4HW69	protein CROWDED NUCLEI 4-like	109022037	LOC109022037	nucleus organization [GO:0006997];-	-	nucleus [GO:0005634];-	nucleus organization [GO:0006997];-;-;nucleus [GO:0005634];-
A0A2I4HW69	protein CROWDED NUCLEI 4-like	109022037	LOC109022037	-;nucleus organization [GO:0006997]	-	-;nucleus [GO:0005634]	-;nucleus organization [GO:0006997];-;-;nucleus [GO:0005634]
A0A2I4HW07	chaperone protein dnaJ A6, chloroplastic-like	109022023	LOC109022023	protein folding [GO:0006457];-;response to heat [GO:0009408]	unfolded protein binding [GO:0051082];heat shock protein binding [GO:0031072];ATP binding [GO:0005524];-;metal ion binding [GO:0046872]	-	protein folding [GO:0006457];-;response to heat [GO:0009408];unfolded protein binding [GO:0051082];heat shock protein binding [GO:0031072];ATP binding [GO:0005524];-;metal ion binding [GO:0046872];-
A0A2I4HV21	Glyceraldehyde-3-phosphate dehydrogenase	109021727	LOC109021727	glucose metabolic process [GO:0006006];-	-;NADP binding [GO:0050661];oxidoreductase activity, acting on the aldehyde or oxo group of donors, NAD or NADP as acceptor [GO:0016620];NAD binding [GO:0051287]	-	glucose metabolic process [GO:0006006];-;-;NADP binding [GO:0050661];oxidoreductase activity, acting on the aldehyde or oxo group of donors, NAD or NADP as acceptor [GO:0016620];NAD binding [GO:0051287];-
A0A2I4HV21	Glyceraldehyde-3-phosphate dehydrogenase	109021727	LOC109021727	-;glucose metabolic process [GO:0006006]	-;NAD binding [GO:0051287];NADP binding [GO:0050661];oxidoreductase activity, acting on the aldehyde or oxo group of donors, NAD or NADP as acceptor [GO:0016620]	-	-;glucose metabolic process [GO:0006006];-;NAD binding [GO:0051287];NADP binding [GO:0050661];oxidoreductase activity, acting on the aldehyde or oxo group of donors, NAD or NADP as acceptor [GO:0016620];-
A0A2I4HUU1	uncharacterized protein LOC109021657	109021657	LOC109021657	-	-	integral component of membrane [GO:0016021]	-;-;integral component of membrane [GO:0016021]
A0A2I4HUF9	alpha-xylosidase 1-like	109021577	LOC109021577	carbohydrate metabolic process [GO:0005975];-	hydrolase activity, hydrolyzing O-glycosyl compounds [GO:0004553];carbohydrate binding [GO:0030246];-	-	carbohydrate metabolic process [GO:0005975];-;hydrolase activity, hydrolyzing O-glycosyl compounds [GO:0004553];carbohydrate binding [GO:0030246];-;-
A0A2I4HUF9	alpha-xylosidase 1-like	109021577	LOC109021577	-;carbohydrate metabolic process [GO:0005975]	hydrolase activity, hydrolyzing O-glycosyl compounds [GO:0004553];-;carbohydrate binding [GO:0030246]	-	-;carbohydrate metabolic process [GO:0005975];hydrolase activity, hydrolyzing O-glycosyl compounds [GO:0004553];-;carbohydrate binding [GO:0030246];-
A0A2I4HU86	cytochrome P450 86A8	109021535	LOC109021535	-	heme binding [GO:0020037];iron ion binding [GO:0005506];oxidoreductase activity, acting on paired donors, with incorporation or reduction of molecular oxygen [GO:0016705];monooxygenase activity [GO:0004497]	-	-;heme binding [GO:0020037];iron ion binding [GO:0005506];oxidoreductase activity, acting on paired donors, with incorporation or reduction of molecular oxygen [GO:0016705];monooxygenase activity [GO:0004497];-
A0A2I4HSF6	uncharacterized protein LOC109020994	109020994	LOC109020994	intracellular signal transduction [GO:0035556]	-	-	intracellular signal transduction [GO:0035556];-;-
A0A2I4HS53	uncharacterized protein LOC109020906 isoform X4	109020906	LOC109020906	-	catalytic activity [GO:0003824]	-	-;catalytic activity [GO:0003824];-
A0A2I4HRR3	salicylate carboxymethyltransferase-like	109020772	LOC109020772	-;methylation [GO:0032259]	-;methyltransferase activity [GO:0008168]	-	-;methylation [GO:0032259];-;methyltransferase activity [GO:0008168];-
A0A2I4HPN9	Protein disulfide-isomerase	109020152	LOC109020152	cell redox homeostasis [GO:0045454];-	protein disulfide isomerase activity [GO:0003756];-	-;cell [GO:0005623]	cell redox homeostasis [GO:0045454];-;protein disulfide isomerase activity [GO:0003756];-;-;cell [GO:0005623]
A0A2I4HPN9	Protein disulfide-isomerase	109020152	LOC109020152	-;cell redox homeostasis [GO:0045454]	-;protein disulfide isomerase activity [GO:0003756]	-;cell [GO:0005623]	-;cell redox homeostasis [GO:0045454];-;protein disulfide isomerase activity [GO:0003756];-;cell [GO:0005623]
A0A2I4HPM6	Delta-aminolevulinic acid dehydratase	109020143	LOC109020143	porphyrin-containing compound biosynthetic process [GO:0006779];-	-;porphobilinogen synthase activity [GO:0004655];metal ion binding [GO:0046872]	-	porphyrin-containing compound biosynthetic process [GO:0006779];-;-;porphobilinogen synthase activity [GO:0004655];metal ion binding [GO:0046872];-
A0A2I4HPM6	Delta-aminolevulinic acid dehydratase	109020143	LOC109020143	-;porphyrin-containing compound biosynthetic process [GO:0006779]	metal ion binding [GO:0046872];-;porphobilinogen synthase activity [GO:0004655]	-	-;porphyrin-containing compound biosynthetic process [GO:0006779];metal ion binding [GO:0046872];-;porphobilinogen synthase activity [GO:0004655];-
A0A2I4HPK3	uncharacterized protein LOC109020108	109020108	LOC109020108	-	-	integral component of membrane [GO:0016021]	-;-;integral component of membrane [GO:0016021]
A0A2I4HPE6	ubiquitin carboxyl-terminal hydrolase 8-like isoform X2	109020071	LOC109020071	protein deubiquitination [GO:0016579];-	thiol-dependent ubiquitinyl hydrolase activity [GO:0036459];-	-	protein deubiquitination [GO:0016579];-;thiol-dependent ubiquitinyl hydrolase activity [GO:0036459];-;-
A0A2I4HMB0	flavin-dependent oxidoreductase FOX5-like	109019471	LOC109019471	-	FAD binding [GO:0071949];oxidoreductase activity [GO:0016491]	-	-;FAD binding [GO:0071949];oxidoreductase activity [GO:0016491];-
A0A2I4HMB0	flavin-dependent oxidoreductase FOX5-like	109019471	LOC109019471	-	oxidoreductase activity [GO:0016491];FAD binding [GO:0071949]	-	-;oxidoreductase activity [GO:0016491];FAD binding [GO:0071949];-
A0A2I4HMA3	Glyceraldehyde-3-phosphate dehydrogenase	109019449	LOC109019449	glucose metabolic process [GO:0006006];-	-;NADP binding [GO:0050661];oxidoreductase activity, acting on the aldehyde or oxo group of donors, NAD or NADP as acceptor [GO:0016620];NAD binding [GO:0051287]	-	glucose metabolic process [GO:0006006];-;-;NADP binding [GO:0050661];oxidoreductase activity, acting on the aldehyde or oxo group of donors, NAD or NADP as acceptor [GO:0016620];NAD binding [GO:0051287];-
A0A2I4HMA3	Glyceraldehyde-3-phosphate dehydrogenase	109019449	LOC109019449	-;glucose metabolic process [GO:0006006]	-;NAD binding [GO:0051287];NADP binding [GO:0050661];oxidoreductase activity, acting on the aldehyde or oxo group of donors, NAD or NADP as acceptor [GO:0016620]	-	-;glucose metabolic process [GO:0006006];-;NAD binding [GO:0051287];NADP binding [GO:0050661];oxidoreductase activity, acting on the aldehyde or oxo group of donors, NAD or NADP as acceptor [GO:0016620];-
A0A2I4HLJ2	uncharacterized protein LOC109019182	109019182	LOC109019182	biosynthetic process [GO:0009058];-	pyridoxal phosphate binding [GO:0030170];catalytic activity [GO:0003824];-	-	biosynthetic process [GO:0009058];-;pyridoxal phosphate binding [GO:0030170];catalytic activity [GO:0003824];-;-
A0A2I4HLJ2	uncharacterized protein LOC109019182	109019182	LOC109019182	-;biosynthetic process [GO:0009058]	-;catalytic activity [GO:0003824];pyridoxal phosphate binding [GO:0030170]	-	-;biosynthetic process [GO:0009058];-;catalytic activity [GO:0003824];pyridoxal phosphate binding [GO:0030170];-
A0A2I4HKV1	transketolase, chloroplastic-like	109019027	LOC109019027	-	transketolase activity [GO:0004802]	-	-;transketolase activity [GO:0004802];-
A0A2I4HK94	ATP-dependent RNA helicase A-like	109018771	LOC109018771	-	helicase activity [GO:0004386]	-	-;helicase activity [GO:0004386];-
A0A2I4HK82	PLAT domain-containing protein 2-like	109018839	LOC109018839	-	heme binding [GO:0020037];catalase activity [GO:0004096]	-	-;heme binding [GO:0020037];catalase activity [GO:0004096];-
A0A2I4HHE3	protein RBL isoform X4	109017847	LOC109017847	-	-	Set1C/COMPASS complex [GO:0048188]	-;-;Set1C/COMPASS complex [GO:0048188]
A0A2I4HGR4	Peroxiredoxin	109017602	LOC109017602	cell redox homeostasis [GO:0045454];-	peroxiredoxin activity [GO:0051920];peroxidase activity [GO:0004601];-	-;cell [GO:0005623]	cell redox homeostasis [GO:0045454];-;peroxiredoxin activity [GO:0051920];peroxidase activity [GO:0004601];-;-;cell [GO:0005623]
A0A2I4HGR4	Peroxiredoxin	109017602	LOC109017602	-;cell redox homeostasis [GO:0045454]	-;peroxidase activity [GO:0004601];peroxiredoxin activity [GO:0051920]	-;cell [GO:0005623]	-;cell redox homeostasis [GO:0045454];-;peroxidase activity [GO:0004601];peroxiredoxin activity [GO:0051920];-;cell [GO:0005623]
A0A2I4HGH1	beta-ureidopropionase-like	109017338	LOC109017338	nitrogen compound metabolic process [GO:0006807]	-	-	nitrogen compound metabolic process [GO:0006807];-;-
A0A2I4HG84	probable LRR receptor-like serine/threonine-protein kinase At4g26540	109017348	LOC109017348	-	ATP binding [GO:0005524];-;protein serine/threonine kinase activity [GO:0004674]	integral component of membrane [GO:0016021];-	-;ATP binding [GO:0005524];-;protein serine/threonine kinase activity [GO:0004674];integral component of membrane [GO:0016021];-
A0A2I4HFG4	glycine-rich RNA-binding protein 7-like	109016932	LOC109016932	-	RNA binding [GO:0003723]	-	-;RNA binding [GO:0003723];-
A0A2I4HF60	uncharacterized protein LOC109016891	109016891	LOC109016891	-	FAD binding [GO:0071949]	-	-;FAD binding [GO:0071949];-
A0A2I4HCX4	uncharacterized protein LOC109016000	109016000	LOC109016000	-	-	integral component of membrane [GO:0016021]	-;-;integral component of membrane [GO:0016021]
A0A2I4HCE8	hippocampus abundant transcript-like protein 1	109015830	LOC109015830	-;transmembrane transport [GO:0055085]	-	-;integral component of membrane [GO:0016021]	-;transmembrane transport [GO:0055085];-;-;integral component of membrane [GO:0016021]
A0A2I4HBN3	6-phosphogluconate dehydrogenase, decarboxylating 2, chloroplastic-like	109015544	LOC109015544	-	NADP binding [GO:0050661];phosphogluconate dehydrogenase (decarboxylating) activity [GO:0004616]	-	-;NADP binding [GO:0050661];phosphogluconate dehydrogenase (decarboxylating) activity [GO:0004616];-
A0A2I4H9X1	uncharacterized protein LOC109014916	109014916	LOC109014916	regulation of transcription, DNA-templated [GO:0006355]	-	-	regulation of transcription, DNA-templated [GO:0006355];-;-
A0A2I4H926	putative receptor protein kinase ZmPK1	109014595	LOC109014595	-;recognition of pollen [GO:0048544]	-;protein kinase activity [GO:0004672];ATP binding [GO:0005524]	-;integral component of membrane [GO:0016021]	-;recognition of pollen [GO:0048544];-;protein kinase activity [GO:0004672];ATP binding [GO:0005524];-;integral component of membrane [GO:0016021]
A0A2I4H8R6	homeobox protein BEL1 homolog	109014498	LOC109014498	regulation of transcription, DNA-templated [GO:0006355];-	-;DNA binding [GO:0003677]	-;nucleus [GO:0005634]	regulation of transcription, DNA-templated [GO:0006355];-;-;DNA binding [GO:0003677];-;nucleus [GO:0005634]
A0A2I4H8M8	cytochrome P450 86A22-like	109014476	LOC109014476	-	heme binding [GO:0020037];iron ion binding [GO:0005506];oxidoreductase activity, acting on paired donors, with incorporation or reduction of molecular oxygen [GO:0016705];monooxygenase activity [GO:0004497]	-	-;heme binding [GO:0020037];iron ion binding [GO:0005506];oxidoreductase activity, acting on paired donors, with incorporation or reduction of molecular oxygen [GO:0016705];monooxygenase activity [GO:0004497];-
A0A2I4H891	Purple acid phosphatase	109014375	LOC109014375	-	acid phosphatase activity [GO:0003993];metal ion binding [GO:0046872]	-	-;acid phosphatase activity [GO:0003993];metal ion binding [GO:0046872];-
A0A2I4H891	Purple acid phosphatase	109014375	LOC109014375	-	metal ion binding [GO:0046872];acid phosphatase activity [GO:0003993]	-	-;metal ion binding [GO:0046872];acid phosphatase activity [GO:0003993];-
A0A2I4H7Y9	uncharacterized protein LOC109014300	109014300	LOC109014300	DNA integration [GO:0015074];-	-;nucleic acid binding [GO:0003676]	-	DNA integration [GO:0015074];-;-;nucleic acid binding [GO:0003676];-
A0A2I4H7Y9	uncharacterized protein LOC109014300	109014300	LOC109014300	-;DNA integration [GO:0015074]	-;nucleic acid binding [GO:0003676]	-	-;DNA integration [GO:0015074];-;nucleic acid binding [GO:0003676];-
A0A2I4H7Y8	dihydrolipoyllysine-residue succinyltransferase component of 2-oxoglutarate dehydrogenase complex 2, mitochondrial-like	109014304	LOC109014304	tricarboxylic acid cycle [GO:0006099];-	dihydrolipoyllysine-residue succinyltransferase activity [GO:0004149];-	oxoglutarate dehydrogenase complex [GO:0045252];-	tricarboxylic acid cycle [GO:0006099];-;dihydrolipoyllysine-residue succinyltransferase activity [GO:0004149];-;oxoglutarate dehydrogenase complex [GO:0045252];-
A0A2I4H7Y8	dihydrolipoyllysine-residue succinyltransferase component of 2-oxoglutarate dehydrogenase complex 2, mitochondrial-like	109014304	LOC109014304	-;tricarboxylic acid cycle [GO:0006099]	-;dihydrolipoyllysine-residue succinyltransferase activity [GO:0004149]	-;oxoglutarate dehydrogenase complex [GO:0045252]	-;tricarboxylic acid cycle [GO:0006099];-;dihydrolipoyllysine-residue succinyltransferase activity [GO:0004149];-;oxoglutarate dehydrogenase complex [GO:0045252]
A0A2I4H6T0	5-methyltetrahydropteroyltriglutamate-- homocysteine methyltransferase-like	109014008	LOC109014008	methionine biosynthetic process [GO:0009086];methylation [GO:0032259];-	zinc ion binding [GO:0008270];-;5-methyltetrahydropteroyltriglutamate-homocysteine S-methyltransferase activity [GO:0003871]	-	methionine biosynthetic process [GO:0009086];methylation [GO:0032259];-;zinc ion binding [GO:0008270];-;5-methyltetrahydropteroyltriglutamate-homocysteine S-methyltransferase activity [GO:0003871];-
A0A2I4H6T0	5-methyltetrahydropteroyltriglutamate-- homocysteine methyltransferase-like	109014008	LOC109014008	-;methylation [GO:0032259];methionine biosynthetic process [GO:0009086]	-;zinc ion binding [GO:0008270];5-methyltetrahydropteroyltriglutamate-homocysteine S-methyltransferase activity [GO:0003871]	-	-;methylation [GO:0032259];methionine biosynthetic process [GO:0009086];-;zinc ion binding [GO:0008270];5-methyltetrahydropteroyltriglutamate-homocysteine S-methyltransferase activity [GO:0003871];-
A0A2I4H6D4	Phospholipase D	109013902	LOC109013902	lipid catabolic process [GO:0016042];-;phosphatidylcholine metabolic process [GO:0046470]	N-acylphosphatidylethanolamine-specific phospholipase D activity [GO:0070290];phospholipase D activity [GO:0004630];calcium ion binding [GO:0005509];-	membrane [GO:0016020];-	lipid catabolic process [GO:0016042];-;phosphatidylcholine metabolic process [GO:0046470];N-acylphosphatidylethanolamine-specific phospholipase D activity [GO:0070290];phospholipase D activity [GO:0004630];calcium ion binding [GO:0005509];-;membrane [GO:0016020];-
A0A2I4H6D4	Phospholipase D	109013902	LOC109013902	-;lipid catabolic process [GO:0016042];phosphatidylcholine metabolic process [GO:0046470]	calcium ion binding [GO:0005509];-;phospholipase D activity [GO:0004630];N-acylphosphatidylethanolamine-specific phospholipase D activity [GO:0070290]	membrane [GO:0016020];-	-;lipid catabolic process [GO:0016042];phosphatidylcholine metabolic process [GO:0046470];calcium ion binding [GO:0005509];-;phospholipase D activity [GO:0004630];N-acylphosphatidylethanolamine-specific phospholipase D activity [GO:0070290];membrane [GO:0016020];-
A0A2I4H5X6	uncharacterized protein LOC109013793 isoform X2	109013793	LOC109013793	-	catalytic activity [GO:0003824]	-	-;catalytic activity [GO:0003824];-
A0A2I4H5W9	probable aquaporin TIP3-2	109013784	LOC109013784	-	channel activity [GO:0015267];-	integral component of membrane [GO:0016021];-	-;channel activity [GO:0015267];-;integral component of membrane [GO:0016021];-
A0A2I4H5W9	probable aquaporin TIP3-2	109013784	LOC109013784	-	-;channel activity [GO:0015267]	-;integral component of membrane [GO:0016021]	-;-;channel activity [GO:0015267];-;integral component of membrane [GO:0016021]
A0A2I4H5T0	Histone H3	108998674109013761	LOC109013761	-	protein heterodimerization activity [GO:0046982];-;DNA binding [GO:0003677]	nucleus [GO:0005634];-;nucleosome [GO:0000786]	-;protein heterodimerization activity [GO:0046982];-;DNA binding [GO:0003677];nucleus [GO:0005634];-;nucleosome [GO:0000786]
A0A2I4H5T0	Histone H3	108998674109013761	LOC109013761	-	protein heterodimerization activity [GO:0046982];-;DNA binding [GO:0003677]	-;nucleosome [GO:0000786];nucleus [GO:0005634]	-;protein heterodimerization activity [GO:0046982];-;DNA binding [GO:0003677];-;nucleosome [GO:0000786];nucleus [GO:0005634]
A0A2I4H5H7	probable nucleoredoxin 1 isoform X1	109013684	LOC109013684	cell redox homeostasis [GO:0045454];-	-	-;cell [GO:0005623]	cell redox homeostasis [GO:0045454];-;-;-;cell [GO:0005623]
A0A2I4H5H7	probable nucleoredoxin 1 isoform X1	109013684	LOC109013684	-;cell redox homeostasis [GO:0045454]	-	-;cell [GO:0005623]	-;cell redox homeostasis [GO:0045454];-;-;cell [GO:0005623]
A0A2I4H513	2-Cys peroxiredoxin BAS1, chloroplastic	109013543	LOC109013543	-;cell redox homeostasis [GO:0045454]	-;peroxiredoxin activity [GO:0051920]	-;cell [GO:0005623]	-;cell redox homeostasis [GO:0045454];-;peroxiredoxin activity [GO:0051920];-;cell [GO:0005623]
A0A2I4H3V2	uncharacterized protein LOC109013246	109013246	LOC109013246	fatty acid biosynthetic process [GO:0006633];-	-;hydro-lyase activity [GO:0016836]	-	fatty acid biosynthetic process [GO:0006633];-;-;hydro-lyase activity [GO:0016836];-
A0A2I4H3V2	uncharacterized protein LOC109013246	109013246	LOC109013246	-;fatty acid biosynthetic process [GO:0006633]	hydro-lyase activity [GO:0016836];-	-	-;fatty acid biosynthetic process [GO:0006633];hydro-lyase activity [GO:0016836];-;-
A0A2I4H3R6	Annexin	109013228	LOC109013228	-	calcium-dependent phospholipid binding [GO:0005544];calcium ion binding [GO:0005509]	-	-;calcium-dependent phospholipid binding [GO:0005544];calcium ion binding [GO:0005509];-
A0A2I4H3R6	Annexin	109013228	LOC109013228	-	calcium ion binding [GO:0005509];calcium-dependent phospholipid binding [GO:0005544]	-	-;calcium ion binding [GO:0005509];calcium-dependent phospholipid binding [GO:0005544];-
A0A2I4H3L6	uncharacterized protein LOC109013191 isoform X2	109013191	LOC109013191	fatty acid metabolic process [GO:0006631];-	-;NAD+ binding [GO:0070403];3-hydroxyacyl-CoA dehydrogenase activity [GO:0003857]	-	fatty acid metabolic process [GO:0006631];-;-;NAD+ binding [GO:0070403];3-hydroxyacyl-CoA dehydrogenase activity [GO:0003857];-
A0A2I4H3L6	uncharacterized protein LOC109013191 isoform X2	109013191	LOC109013191	-;fatty acid metabolic process [GO:0006631]	3-hydroxyacyl-CoA dehydrogenase activity [GO:0003857];NAD+ binding [GO:0070403];-	-	-;fatty acid metabolic process [GO:0006631];3-hydroxyacyl-CoA dehydrogenase activity [GO:0003857];NAD+ binding [GO:0070403];-;-
A0A2I4H3B4	Phospholipase D	109013124	LOC109013124	lipid catabolic process [GO:0016042];-;phosphatidylcholine metabolic process [GO:0046470]	N-acylphosphatidylethanolamine-specific phospholipase D activity [GO:0070290];phospholipase D activity [GO:0004630];calcium ion binding [GO:0005509];-	membrane [GO:0016020];-	lipid catabolic process [GO:0016042];-;phosphatidylcholine metabolic process [GO:0046470];N-acylphosphatidylethanolamine-specific phospholipase D activity [GO:0070290];phospholipase D activity [GO:0004630];calcium ion binding [GO:0005509];-;membrane [GO:0016020];-
A0A2I4H3B4	Phospholipase D	109013124	LOC109013124	-;lipid catabolic process [GO:0016042];phosphatidylcholine metabolic process [GO:0046470]	calcium ion binding [GO:0005509];-;phospholipase D activity [GO:0004630];N-acylphosphatidylethanolamine-specific phospholipase D activity [GO:0070290]	membrane [GO:0016020];-	-;lipid catabolic process [GO:0016042];phosphatidylcholine metabolic process [GO:0046470];calcium ion binding [GO:0005509];-;phospholipase D activity [GO:0004630];N-acylphosphatidylethanolamine-specific phospholipase D activity [GO:0070290];membrane [GO:0016020];-
A0A2I4H304	probable serine/threonine-protein kinase At1g54610	109013034	LOC109013034	-	protein kinase activity [GO:0004672];ATP binding [GO:0005524]	-	-;protein kinase activity [GO:0004672];ATP binding [GO:0005524];-
A0A2I4H286	chaperonin CPN60-2, mitochondrial-like	109012867	LOC109012867	protein refolding [GO:0042026];-	ATP binding [GO:0005524];-	-	protein refolding [GO:0042026];-;ATP binding [GO:0005524];-;-
A0A2I4H286	chaperonin CPN60-2, mitochondrial-like	109012867	LOC109012867	-;protein refolding [GO:0042026]	-;ATP binding [GO:0005524]	-	-;protein refolding [GO:0042026];-;ATP binding [GO:0005524];-
A0A2I4H283	pyrophosphate-energized membrane proton pump 3 isoform X2	109012858	LOC109012858	-	inorganic diphosphatase activity [GO:0004427];pyrophosphate hydrolysis-driven proton transmembrane transporter activity [GO:0009678];-	integral component of membrane [GO:0016021];-	-;inorganic diphosphatase activity [GO:0004427];pyrophosphate hydrolysis-driven proton transmembrane transporter activity [GO:0009678];-;integral component of membrane [GO:0016021];-
A0A2I4H244	glutathione S-transferase L3-like isoform X2	109012838	LOC109012838	-	transferase activity [GO:0016740]	-	-;transferase activity [GO:0016740];-
A0A2I4H211	Pectinesterase	109012817	LOC109012817	pectin catabolic process [GO:0045490];-;cell wall modification [GO:0042545]	pectinesterase activity [GO:0030599];aspartyl esterase activity [GO:0045330];enzyme inhibitor activity [GO:0004857];-	integral component of membrane [GO:0016021];-	pectin catabolic process [GO:0045490];-;cell wall modification [GO:0042545];pectinesterase activity [GO:0030599];aspartyl esterase activity [GO:0045330];enzyme inhibitor activity [GO:0004857];-;integral component of membrane [GO:0016021];-
A0A2I4H140	glucan endo-1,3-beta-glucosidase 1-like	109012594	LOC109012594	-;carbohydrate metabolic process [GO:0005975]	hydrolase activity, hydrolyzing O-glycosyl compounds [GO:0004553];-	-	-;carbohydrate metabolic process [GO:0005975];hydrolase activity, hydrolyzing O-glycosyl compounds [GO:0004553];-;-
A0A2I4H138	dihydrolipoyllysine-residue succinyltransferase component of 2-oxoglutarate dehydrogenase complex 1, mitochondrial-like isoform X2	109012598	LOC109012598	tricarboxylic acid cycle [GO:0006099];-	dihydrolipoyllysine-residue succinyltransferase activity [GO:0004149];-	oxoglutarate dehydrogenase complex [GO:0045252];-	tricarboxylic acid cycle [GO:0006099];-;dihydrolipoyllysine-residue succinyltransferase activity [GO:0004149];-;oxoglutarate dehydrogenase complex [GO:0045252];-
A0A2I4H138	dihydrolipoyllysine-residue succinyltransferase component of 2-oxoglutarate dehydrogenase complex 1, mitochondrial-like isoform X2	109012598	LOC109012598	-;tricarboxylic acid cycle [GO:0006099]	-;dihydrolipoyllysine-residue succinyltransferase activity [GO:0004149]	-;oxoglutarate dehydrogenase complex [GO:0045252]	-;tricarboxylic acid cycle [GO:0006099];-;dihydrolipoyllysine-residue succinyltransferase activity [GO:0004149];-;oxoglutarate dehydrogenase complex [GO:0045252]
A0A2I4H0Z7	aspartic proteinase-like	109012563	LOC109012563	lipid metabolic process [GO:0006629];-	aspartic-type endopeptidase activity [GO:0004190];-	-	lipid metabolic process [GO:0006629];-;aspartic-type endopeptidase activity [GO:0004190];-;-
A0A2I4H0Z7	aspartic proteinase-like	109012563	LOC109012563	-;lipid metabolic process [GO:0006629]	aspartic-type endopeptidase activity [GO:0004190];-	-	-;lipid metabolic process [GO:0006629];aspartic-type endopeptidase activity [GO:0004190];-;-
A0A2I4H0S0	ATP synthase subunit beta	109012510	LOC109012510	ATP synthesis coupled proton transport [GO:0015986];-	ATPase activity [GO:0016887];ATP binding [GO:0005524];-;proton-transporting ATP synthase activity, rotational mechanism [GO:0046933]	mitochondrial proton-transporting ATP synthase complex, catalytic core F(1) [GO:0000275];-	ATP synthesis coupled proton transport [GO:0015986];-;ATPase activity [GO:0016887];ATP binding [GO:0005524];-;proton-transporting ATP synthase activity, rotational mechanism [GO:0046933];mitochondrial proton-transporting ATP synthase complex, catalytic core F(1) [GO:0000275];-
A0A2I4H0S0	ATP synthase subunit beta	109012510	LOC109012510	-;ATP synthesis coupled proton transport [GO:0015986]	proton-transporting ATP synthase activity, rotational mechanism [GO:0046933];-;ATPase activity [GO:0016887];ATP binding [GO:0005524]	-;mitochondrial proton-transporting ATP synthase complex, catalytic core F(1) [GO:0000275]	-;ATP synthesis coupled proton transport [GO:0015986];proton-transporting ATP synthase activity, rotational mechanism [GO:0046933];-;ATPase activity [GO:0016887];ATP binding [GO:0005524];-;mitochondrial proton-transporting ATP synthase complex, catalytic core F(1) [GO:0000275]
A0A2I4H0A3	Glycosyltransferase	109012420	LOC109012420	-;cell wall organization [GO:0071555]	transferase activity, transferring glycosyl groups [GO:0016757];-	-;Golgi membrane [GO:0000139]	-;cell wall organization [GO:0071555];transferase activity, transferring glycosyl groups [GO:0016757];-;-;Golgi membrane [GO:0000139]
A0A2I4GZV4	NADPH:quinone oxidoreductase-like	109012313	LOC109012313	-	oxidoreductase activity [GO:0016491]	-	-;oxidoreductase activity [GO:0016491];-
A0A2I4GZU9	aspartyl protease AED3-like	109012310	LOC109012310	-	aspartic-type endopeptidase activity [GO:0004190]	-	-;aspartic-type endopeptidase activity [GO:0004190];-
A0A2I4GYG0	vinorine synthase-like	109011967	LOC109011967	-	transferase activity, transferring acyl groups other than amino-acyl groups [GO:0016747]	-	-;transferase activity, transferring acyl groups other than amino-acyl groups [GO:0016747];-
A0A2I4GYA5	Folate gamma-glutamyl hydrolase	109011928	LOC109011928	-	gamma-glutamyl-peptidase activity [GO:0034722]	-	-;gamma-glutamyl-peptidase activity [GO:0034722];-
A0A2I4GY21	Peroxiredoxin	109011881	LOC109011881	cell redox homeostasis [GO:0045454];-	peroxiredoxin activity [GO:0051920];peroxidase activity [GO:0004601];-	-;cell [GO:0005623]	cell redox homeostasis [GO:0045454];-;peroxiredoxin activity [GO:0051920];peroxidase activity [GO:0004601];-;-;cell [GO:0005623]
A0A2I4GY21	Peroxiredoxin	109011881	LOC109011881	-;cell redox homeostasis [GO:0045454]	-;peroxidase activity [GO:0004601];peroxiredoxin activity [GO:0051920]	-;cell [GO:0005623]	-;cell redox homeostasis [GO:0045454];-;peroxidase activity [GO:0004601];peroxiredoxin activity [GO:0051920];-;cell [GO:0005623]
A0A2I4GXY9	uncharacterized protein At5g39570-like	109011870	LOC109011870	-	phosphatidic acid binding [GO:0070300]	-	-;phosphatidic acid binding [GO:0070300];-
A0A2I4GXD5	Acetyltransferase component of pyruvate dehydrogenase complex	109011725	LOC109011725	pyruvate metabolic process [GO:0006090];-	-;dihydrolipoyllysine-residue acetyltransferase activity [GO:0004742]	pyruvate dehydrogenase complex [GO:0045254];mitochondrial matrix [GO:0005759];-	pyruvate metabolic process [GO:0006090];-;-;dihydrolipoyllysine-residue acetyltransferase activity [GO:0004742];pyruvate dehydrogenase complex [GO:0045254];mitochondrial matrix [GO:0005759];-
A0A2I4GXC0	cysteine proteinase inhibitor B-like	109011714	LOC109011714	-	cysteine-type endopeptidase inhibitor activity [GO:0004869]	-	-;cysteine-type endopeptidase inhibitor activity [GO:0004869];-
A0A2I4GVX3	malate dehydrogenase [NADP], chloroplastic-like	109011340	LOC109011340	malate metabolic process [GO:0006108];carbohydrate metabolic process [GO:0005975];-	-;malate dehydrogenase (NADP+) activity [GO:0046554]	-	malate metabolic process [GO:0006108];carbohydrate metabolic process [GO:0005975];-;-;malate dehydrogenase (NADP+) activity [GO:0046554];-
A0A2I4GVX3	malate dehydrogenase [NADP], chloroplastic-like	109011340	LOC109011340	-;malate metabolic process [GO:0006108];carbohydrate metabolic process [GO:0005975]	-;malate dehydrogenase (NADP+) activity [GO:0046554]	-	-;malate metabolic process [GO:0006108];carbohydrate metabolic process [GO:0005975];-;malate dehydrogenase (NADP+) activity [GO:0046554];-
A0A2I4GVV3	sulfite reductase [ferredoxin], chloroplastic	109011330	LOC109011330	-	4 iron, 4 sulfur cluster binding [GO:0051539];heme binding [GO:0020037];sulfite reductase (ferredoxin) activity [GO:0050311]	-	-;4 iron, 4 sulfur cluster binding [GO:0051539];heme binding [GO:0020037];sulfite reductase (ferredoxin) activity [GO:0050311];-
A0A2I4GVI3	Phosphoglycerate kinase	109011248	LOC109011248	-;glycolytic process [GO:0006096]	ATP binding [GO:0005524];-;phosphoglycerate kinase activity [GO:0004618]	-	-;glycolytic process [GO:0006096];ATP binding [GO:0005524];-;phosphoglycerate kinase activity [GO:0004618];-
A0A2I4GVI3	Phosphoglycerate kinase	109011248	LOC109011248	-;glycolytic process [GO:0006096]	-;phosphoglycerate kinase activity [GO:0004618];ATP binding [GO:0005524]	-	-;glycolytic process [GO:0006096];-;phosphoglycerate kinase activity [GO:0004618];ATP binding [GO:0005524];-
A0A2I4GVE3	Ferredoxin--NADP reductase, chloroplastic	109011216	LOC109011216	-	ferredoxin-NADP+ reductase activity [GO:0004324];-	-;chloroplast [GO:0009507]	-;ferredoxin-NADP+ reductase activity [GO:0004324];-;-;chloroplast [GO:0009507]
A0A2I4GVE3	Ferredoxin--NADP reductase, chloroplastic	109011216	LOC109011216	-	-;ferredoxin-NADP+ reductase activity [GO:0004324]	-;chloroplast [GO:0009507]	-;-;ferredoxin-NADP+ reductase activity [GO:0004324];-;chloroplast [GO:0009507]
A0A2I4GVC3	Amine oxidase	109011198	LOC109011198	amine metabolic process [GO:0009308];-	copper ion binding [GO:0005507];quinone binding [GO:0048038];-;primary amine oxidase activity [GO:0008131]	integral component of membrane [GO:0016021];-	amine metabolic process [GO:0009308];-;copper ion binding [GO:0005507];quinone binding [GO:0048038];-;primary amine oxidase activity [GO:0008131];integral component of membrane [GO:0016021];-
A0A2I4GVC3	Amine oxidase	109011198	LOC109011198	-;amine metabolic process [GO:0009308]	-;quinone binding [GO:0048038];primary amine oxidase activity [GO:0008131];copper ion binding [GO:0005507]	-;integral component of membrane [GO:0016021]	-;amine metabolic process [GO:0009308];-;quinone binding [GO:0048038];primary amine oxidase activity [GO:0008131];copper ion binding [GO:0005507];-;integral component of membrane [GO:0016021]
A0A2I4GV46	putative transferase At4g12130, mitochondrial	109011139	LOC109011139	-	transferase activity [GO:0016740]	-	-;transferase activity [GO:0016740];-
A0A2I4GV39	Histone H3	108991379109001188109011141109012029	LOC109011141	-	protein heterodimerization activity [GO:0046982];-;DNA binding [GO:0003677]	-;nucleosome [GO:0000786];nucleus [GO:0005634]	-;protein heterodimerization activity [GO:0046982];-;DNA binding [GO:0003677];-;nucleosome [GO:0000786];nucleus [GO:0005634]
A0A2I4GV31	ATP-dependent RNA helicase DEAH11, chloroplastic-like	109011134	LOC109011134	-	helicase activity [GO:0004386];ATP binding [GO:0005524];nucleic acid binding [GO:0003676]	-	-;helicase activity [GO:0004386];ATP binding [GO:0005524];nucleic acid binding [GO:0003676];-
A0A2I4GUI2	probable N-acetyltransferase HLS1 isoform X2	109010999	LOC109010999	-	N-acetyltransferase activity [GO:0008080]	-	-;N-acetyltransferase activity [GO:0008080];-
A0A2I4GUD8	nudix hydrolase 3 isoform X2	109010978	LOC109010978	-	hydrolase activity [GO:0016787]	-	-;hydrolase activity [GO:0016787];-
A0A2I4GTS0	uncharacterized protein LOC109010825	109010825	LOC109010825	-	nucleic acid binding [GO:0003676];RNA-DNA hybrid ribonuclease activity [GO:0004523]	-	-;nucleic acid binding [GO:0003676];RNA-DNA hybrid ribonuclease activity [GO:0004523];-
A0A2I4GTR6	heat shock protein 83	109010830	LOC109010830	protein folding [GO:0006457];-	unfolded protein binding [GO:0051082];ATP binding [GO:0005524];-	-	protein folding [GO:0006457];-;unfolded protein binding [GO:0051082];ATP binding [GO:0005524];-;-
A0A2I4GTR6	heat shock protein 83	109010830	LOC109010830	-;protein folding [GO:0006457]	-;unfolded protein binding [GO:0051082];ATP binding [GO:0005524]	-	-;protein folding [GO:0006457];-;unfolded protein binding [GO:0051082];ATP binding [GO:0005524];-
A0A2I4GTQ5	arginase 1, mitochondrial	109010809	LOC109010809	-	metal ion binding [GO:0046872]	-	-;metal ion binding [GO:0046872];-
A0A2I4GT75	glutamine synthetase nodule isozyme-like	109010661	LOC109010661	glutamine biosynthetic process [GO:0006542];-	glutamate-ammonia ligase activity [GO:0004356];-	-	glutamine biosynthetic process [GO:0006542];-;glutamate-ammonia ligase activity [GO:0004356];-;-
A0A2I4GT75	glutamine synthetase nodule isozyme-like	109010661	LOC109010661	-;glutamine biosynthetic process [GO:0006542]	glutamate-ammonia ligase activity [GO:0004356];-	-	-;glutamine biosynthetic process [GO:0006542];glutamate-ammonia ligase activity [GO:0004356];-;-
A0A2I4GSQ3	oleosin 1-like	109010520	LOC109010520	-	-	integral component of membrane [GO:0016021];monolayer-surrounded lipid storage body [GO:0012511]	-;-;integral component of membrane [GO:0016021];monolayer-surrounded lipid storage body [GO:0012511]
A0A2I4GRW6	uncharacterized protein LOC109010309	109010309	LOC109010309	-	serine-type peptidase activity [GO:0008236]	-	-;serine-type peptidase activity [GO:0008236];-
A0A2I4GRI8	7,8-dihydroneopterin aldolase	109010211	LOC109010211	folic acid biosynthetic process [GO:0046656];tetrahydrofolate biosynthetic process [GO:0046654];-	dihydroneopterin aldolase activity [GO:0004150];-	-	folic acid biosynthetic process [GO:0046656];tetrahydrofolate biosynthetic process [GO:0046654];-;dihydroneopterin aldolase activity [GO:0004150];-;-
A0A2I4GRI8	7,8-dihydroneopterin aldolase	109010211	LOC109010211	-;folic acid biosynthetic process [GO:0046656];tetrahydrofolate biosynthetic process [GO:0046654]	-;dihydroneopterin aldolase activity [GO:0004150]	-	-;folic acid biosynthetic process [GO:0046656];tetrahydrofolate biosynthetic process [GO:0046654];-;dihydroneopterin aldolase activity [GO:0004150];-
A0A2I4GQX5	synaptotagmin-5-like	109010048	LOC109010048	regulation of transcription, DNA-templated [GO:0006355];lipid transport [GO:0006869];-	lipid binding [GO:0008289];-	integral component of membrane [GO:0016021];-	regulation of transcription, DNA-templated [GO:0006355];lipid transport [GO:0006869];-;lipid binding [GO:0008289];-;integral component of membrane [GO:0016021];-
A0A2I4GQX5	synaptotagmin-5-like	109010048	LOC109010048	regulation of transcription, DNA-templated [GO:0006355];-;lipid transport [GO:0006869]	-;lipid binding [GO:0008289]	-;integral component of membrane [GO:0016021]	regulation of transcription, DNA-templated [GO:0006355];-;lipid transport [GO:0006869];-;lipid binding [GO:0008289];-;integral component of membrane [GO:0016021]
A0A2I4GQV9	heat shock 70 kDa protein, mitochondrial-like	109010035	LOC109010035	protein folding [GO:0006457];-	unfolded protein binding [GO:0051082];ATP binding [GO:0005524];-	-	protein folding [GO:0006457];-;unfolded protein binding [GO:0051082];ATP binding [GO:0005524];-;-
A0A2I4GQV9	heat shock 70 kDa protein, mitochondrial-like	109010035	LOC109010035	-;protein folding [GO:0006457]	-;unfolded protein binding [GO:0051082];ATP binding [GO:0005524]	-	-;protein folding [GO:0006457];-;unfolded protein binding [GO:0051082];ATP binding [GO:0005524];-
A0A2I4GPT2	Histone H2A	109009751	LOC109009751	-	protein heterodimerization activity [GO:0046982];-;DNA binding [GO:0003677]	nucleus [GO:0005634];-;nucleosome [GO:0000786]	-;protein heterodimerization activity [GO:0046982];-;DNA binding [GO:0003677];nucleus [GO:0005634];-;nucleosome [GO:0000786]
A0A2I4GPT2	Histone H2A	109009751	LOC109009751	-	protein heterodimerization activity [GO:0046982];-;DNA binding [GO:0003677]	-;nucleosome [GO:0000786];nucleus [GO:0005634]	-;protein heterodimerization activity [GO:0046982];-;DNA binding [GO:0003677];-;nucleosome [GO:0000786];nucleus [GO:0005634]
A0A2I4GPP6	ectonucleotide pyrophosphatase/phosphodiesterase family member 3	109009725	LOC109009725	-	catalytic activity [GO:0003824];-	integral component of membrane [GO:0016021];-	-;catalytic activity [GO:0003824];-;integral component of membrane [GO:0016021];-
A0A2I4GPP6	ectonucleotide pyrophosphatase/phosphodiesterase family member 3	109009725	LOC109009725	-	-;catalytic activity [GO:0003824]	-;integral component of membrane [GO:0016021]	-;-;catalytic activity [GO:0003824];-;integral component of membrane [GO:0016021]
A0A2I4GPL8	DNA-damage-repair/toleration protein DRT102-like	109009710	LOC109009710	carbohydrate metabolic process [GO:0005975];-	isomerase activity [GO:0016853];-	-	carbohydrate metabolic process [GO:0005975];-;isomerase activity [GO:0016853];-;-
A0A2I4GPL8	DNA-damage-repair/toleration protein DRT102-like	109009710	LOC109009710	-;carbohydrate metabolic process [GO:0005975]	-;isomerase activity [GO:0016853]	-	-;carbohydrate metabolic process [GO:0005975];-;isomerase activity [GO:0016853];-
A0A2I4GNY5	6,7-dimethyl-8-ribityllumazine synthase	109009474	LOC109009474	riboflavin biosynthetic process [GO:0009231];-	6,7-dimethyl-8-ribityllumazine synthase activity [GO:0000906];-	riboflavin synthase complex [GO:0009349];-	riboflavin biosynthetic process [GO:0009231];-;6,7-dimethyl-8-ribityllumazine synthase activity [GO:0000906];-;riboflavin synthase complex [GO:0009349];-
A0A2I4GNY5	6,7-dimethyl-8-ribityllumazine synthase	109009474	LOC109009474	-;riboflavin biosynthetic process [GO:0009231]	-;6,7-dimethyl-8-ribityllumazine synthase activity [GO:0000906]	-;riboflavin synthase complex [GO:0009349]	-;riboflavin biosynthetic process [GO:0009231];-;6,7-dimethyl-8-ribityllumazine synthase activity [GO:0000906];-;riboflavin synthase complex [GO:0009349]
A0A2I4GNX3	Proteasome subunit beta	109009542	LOC109009542	proteolysis involved in cellular protein catabolic process [GO:0051603];-	threonine-type endopeptidase activity [GO:0004298];-	proteasome core complex [GO:0005839];nucleus [GO:0005634];cytoplasm [GO:0005737];-	proteolysis involved in cellular protein catabolic process [GO:0051603];-;threonine-type endopeptidase activity [GO:0004298];-;proteasome core complex [GO:0005839];nucleus [GO:0005634];cytoplasm [GO:0005737];-
A0A2I4GNX3	Proteasome subunit beta	109009542	LOC109009542	-;proteolysis involved in cellular protein catabolic process [GO:0051603]	-;threonine-type endopeptidase activity [GO:0004298]	-;cytoplasm [GO:0005737];proteasome core complex [GO:0005839];nucleus [GO:0005634]	-;proteolysis involved in cellular protein catabolic process [GO:0051603];-;threonine-type endopeptidase activity [GO:0004298];-;cytoplasm [GO:0005737];proteasome core complex [GO:0005839];nucleus [GO:0005634]
A0A2I4GNJ1	Oleosin	109009462	LOC109009462	-	-	integral component of membrane [GO:0016021];monolayer-surrounded lipid storage body [GO:0012511]	-;-;integral component of membrane [GO:0016021];monolayer-surrounded lipid storage body [GO:0012511]
A0A2I4GNI2	uncharacterized protein LOC109009459 isoform X2	109009459	LOC109009459	-	-	integral component of membrane [GO:0016021]	-;-;integral component of membrane [GO:0016021]
A0A2I4GN86	mitochondrial outer membrane protein porin 2-like	109009361109012393109018461	LOC109009361	-	voltage-gated anion channel activity [GO:0008308];-	mitochondrial outer membrane [GO:0005741];-	-;voltage-gated anion channel activity [GO:0008308];-;mitochondrial outer membrane [GO:0005741];-
A0A2I4GN45	vicilin-like seed storage protein At2g28490 isoform X2	109009328	LOC109009328	-	nutrient reservoir activity [GO:0045735]	-	-;nutrient reservoir activity [GO:0045735];-
A0A2I4GMZ9	4-hydroxy-tetrahydrodipicolinate reductase 2, chloroplastic-like	109009296	LOC109009296	lysine biosynthetic process via diaminopimelate [GO:0009089];-	4-hydroxy-tetrahydrodipicolinate reductase [GO:0008839];-	-	lysine biosynthetic process via diaminopimelate [GO:0009089];-;4-hydroxy-tetrahydrodipicolinate reductase [GO:0008839];-;-
A0A2I4GMZ9	4-hydroxy-tetrahydrodipicolinate reductase 2, chloroplastic-like	109009296	LOC109009296	-;lysine biosynthetic process via diaminopimelate [GO:0009089]	-;4-hydroxy-tetrahydrodipicolinate reductase [GO:0008839]	-	-;lysine biosynthetic process via diaminopimelate [GO:0009089];-;4-hydroxy-tetrahydrodipicolinate reductase [GO:0008839];-
A0A2I4GMD0	Coatomer subunit beta'	109009142	LOC109009142	vesicle-mediated transport [GO:0016192];intracellular protein transport [GO:0006886];-	structural molecule activity [GO:0005198];-	COPI-coated vesicle membrane [GO:0030663];membrane coat [GO:0030117];-;Golgi membrane [GO:0000139]	vesicle-mediated transport [GO:0016192];intracellular protein transport [GO:0006886];-;structural molecule activity [GO:0005198];-;COPI-coated vesicle membrane [GO:0030663];membrane coat [GO:0030117];-;Golgi membrane [GO:0000139]
A0A2I4GMD0	Coatomer subunit beta'	109009142	LOC109009142	-;intracellular protein transport [GO:0006886];vesicle-mediated transport [GO:0016192]	structural molecule activity [GO:0005198];-	COPI-coated vesicle membrane [GO:0030663];-;Golgi membrane [GO:0000139];membrane coat [GO:0030117]	-;intracellular protein transport [GO:0006886];vesicle-mediated transport [GO:0016192];structural molecule activity [GO:0005198];-;COPI-coated vesicle membrane [GO:0030663];-;Golgi membrane [GO:0000139];membrane coat [GO:0030117]
A0A2I4GMB7	Proteasome subunit alpha type	109009132	LOC109009132	ubiquitin-dependent protein catabolic process [GO:0006511];-	threonine-type endopeptidase activity [GO:0004298];-	nucleus [GO:0005634];proteasome core complex, alpha-subunit complex [GO:0019773];cytoplasm [GO:0005737];-	ubiquitin-dependent protein catabolic process [GO:0006511];-;threonine-type endopeptidase activity [GO:0004298];-;nucleus [GO:0005634];proteasome core complex, alpha-subunit complex [GO:0019773];cytoplasm [GO:0005737];-
A0A2I4GMB7	Proteasome subunit alpha type	109009132	LOC109009132	ubiquitin-dependent protein catabolic process [GO:0006511];-	-;threonine-type endopeptidase activity [GO:0004298]	-;cytoplasm [GO:0005737];nucleus [GO:0005634];proteasome core complex, alpha-subunit complex [GO:0019773]	ubiquitin-dependent protein catabolic process [GO:0006511];-;-;threonine-type endopeptidase activity [GO:0004298];-;cytoplasm [GO:0005737];nucleus [GO:0005634];proteasome core complex, alpha-subunit complex [GO:0019773]
A0A2I4GLX7	aldehyde dehydrogenase family 7 member A1 isoform X1	109009030	LOC109009030	-	oxidoreductase activity, acting on the aldehyde or oxo group of donors, NAD or NADP as acceptor [GO:0016620]	-	-;oxidoreductase activity, acting on the aldehyde or oxo group of donors, NAD or NADP as acceptor [GO:0016620];-
A0A2I4GLH4	actin-7	108996275109008915	LOC109008915	-	ATP binding [GO:0005524];-	cytoplasm [GO:0005737];-;cytoskeleton [GO:0005856]	-;ATP binding [GO:0005524];-;cytoplasm [GO:0005737];-;cytoskeleton [GO:0005856]
A0A2I4GLH4	actin-7	108996275109008915	LOC109008915	-	-;ATP binding [GO:0005524]	cytoskeleton [GO:0005856];cytoplasm [GO:0005737];-	-;-;ATP binding [GO:0005524];cytoskeleton [GO:0005856];cytoplasm [GO:0005737];-
A0A2I4GKW8	omega-amidase, chloroplastic	109008778	LOC109008778	nitrogen compound metabolic process [GO:0006807]	-	-	nitrogen compound metabolic process [GO:0006807];-;-
A0A2I4GK56	Carboxypeptidase	109008575	LOC109008575	-	serine-type carboxypeptidase activity [GO:0004185]	-	-;serine-type carboxypeptidase activity [GO:0004185];-
A0A2I4GJM9	Beta-galactosidase	109008460	LOC109008460	-;carbohydrate metabolic process [GO:0005975]	beta-galactosidase activity [GO:0004565];-;carbohydrate binding [GO:0030246]	-	-;carbohydrate metabolic process [GO:0005975];beta-galactosidase activity [GO:0004565];-;carbohydrate binding [GO:0030246];-
A0A2I4GJI5	Adenosylhomocysteinase	109008436	LOC109008436	one-carbon metabolic process [GO:0006730];-	-;adenosylhomocysteinase activity [GO:0004013]	-	one-carbon metabolic process [GO:0006730];-;-;adenosylhomocysteinase activity [GO:0004013];-
A0A2I4GJI4	selenium-binding protein 2-like	109008429	LOC109008429	-	selenium binding [GO:0008430]	-	-;selenium binding [GO:0008430];-
A0A2I4GIF1	nascent polypeptide-associated complex subunit alpha-like protein 1	109008138	LOC109008138	-	-	nascent polypeptide-associated complex [GO:0005854]	-;-;nascent polypeptide-associated complex [GO:0005854]
A0A2I4GHZ1	DExH-box ATP-dependent RNA helicase DExH3	109008023	LOC109008023	-	nucleic acid binding [GO:0003676];helicase activity [GO:0004386];ATP binding [GO:0005524]	-	-;nucleic acid binding [GO:0003676];helicase activity [GO:0004386];ATP binding [GO:0005524];-
A0A2I4GH14	Fructose-bisphosphate aldolase	109007785	LOC109007785	-;glycolytic process [GO:0006096]	fructose-bisphosphate aldolase activity [GO:0004332];-	-	-;glycolytic process [GO:0006096];fructose-bisphosphate aldolase activity [GO:0004332];-;-
A0A2I4GH14	Fructose-bisphosphate aldolase	109007785	LOC109007785	-;glycolytic process [GO:0006096]	-;fructose-bisphosphate aldolase activity [GO:0004332]	-	-;glycolytic process [GO:0006096];-;fructose-bisphosphate aldolase activity [GO:0004332];-
A0A2I4GG47	10 kDa chaperonin-like	109007586	LOC109007586	protein folding [GO:0006457]	-	-	protein folding [GO:0006457];-;-
A0A2I4GFT0	nascent polypeptide-associated complex subunit alpha-like protein 2	109007524	LOC109007524	-	-	nascent polypeptide-associated complex [GO:0005854]	-;-;nascent polypeptide-associated complex [GO:0005854]
A0A2I4GF78	arginase 1, mitochondrial-like	109007360	LOC109007360	-	hydrolase activity, acting on carbon-nitrogen (but not peptide) bonds, in linear amidines [GO:0016813];metal ion binding [GO:0046872]	-	-;hydrolase activity, acting on carbon-nitrogen (but not peptide) bonds, in linear amidines [GO:0016813];metal ion binding [GO:0046872];-
A0A2I4GF78	arginase 1, mitochondrial-like	109007360	LOC109007360	-	metal ion binding [GO:0046872];hydrolase activity, acting on carbon-nitrogen (but not peptide) bonds, in linear amidines [GO:0016813]	-	-;metal ion binding [GO:0046872];hydrolase activity, acting on carbon-nitrogen (but not peptide) bonds, in linear amidines [GO:0016813];-
A0A2I4GF11	Histone-lysine N-methyltransferase	109007313	LOC109007313	-	histone-lysine N-methyltransferase activity [GO:0018024];-;DNA binding [GO:0003677]	PcG protein complex [GO:0031519];-	-;histone-lysine N-methyltransferase activity [GO:0018024];-;DNA binding [GO:0003677];PcG protein complex [GO:0031519];-
A0A2I4GF07	Histone-lysine N-methyltransferase	109007312	LOC109007312	-	-;histone-lysine N-methyltransferase activity [GO:0018024]	PcG protein complex [GO:0031519];-	-;-;histone-lysine N-methyltransferase activity [GO:0018024];PcG protein complex [GO:0031519];-
A0A2I4GET2	Isocitrate dehydrogenase [NADP]	109007253	LOC109007253	isocitrate metabolic process [GO:0006102];tricarboxylic acid cycle [GO:0006099];-	-;isocitrate dehydrogenase (NADP+) activity [GO:0004450];NAD binding [GO:0051287];magnesium ion binding [GO:0000287]	-	isocitrate metabolic process [GO:0006102];tricarboxylic acid cycle [GO:0006099];-;-;isocitrate dehydrogenase (NADP+) activity [GO:0004450];NAD binding [GO:0051287];magnesium ion binding [GO:0000287];-
A0A2I4GET2	Isocitrate dehydrogenase [NADP]	109007253	LOC109007253	-;isocitrate metabolic process [GO:0006102];tricarboxylic acid cycle [GO:0006099]	-;NAD binding [GO:0051287];magnesium ion binding [GO:0000287];isocitrate dehydrogenase (NADP+) activity [GO:0004450]	-	-;isocitrate metabolic process [GO:0006102];tricarboxylic acid cycle [GO:0006099];-;NAD binding [GO:0051287];magnesium ion binding [GO:0000287];isocitrate dehydrogenase (NADP+) activity [GO:0004450];-
A0A2I4GES3	oleosin 5-like	109007243	LOC109007243	-	-	integral component of membrane [GO:0016021];monolayer-surrounded lipid storage body [GO:0012511]	-;-;integral component of membrane [GO:0016021];monolayer-surrounded lipid storage body [GO:0012511]
A0A2I4GEI2	legumin B-like	109007180	LOC109007180	-	nutrient reservoir activity [GO:0045735]	-	-;nutrient reservoir activity [GO:0045735];-
A0A2I4GEH1	legumin B-like	109007181	LOC109007181	-	nutrient reservoir activity [GO:0045735]	-	-;nutrient reservoir activity [GO:0045735];-
A0A2I4GDK5	Coatomer subunit delta	109006976	LOC109006976	protein transport [GO:0015031];-;retrograde vesicle-mediated transport, Golgi to endoplasmic reticulum [GO:0006890]	-	Golgi membrane [GO:0000139];-;COPI vesicle coat [GO:0030126]	protein transport [GO:0015031];-;retrograde vesicle-mediated transport, Golgi to endoplasmic reticulum [GO:0006890];-;Golgi membrane [GO:0000139];-;COPI vesicle coat [GO:0030126]
A0A2I4GDK5	Coatomer subunit delta	109006976	LOC109006976	retrograde vesicle-mediated transport, Golgi to endoplasmic reticulum [GO:0006890];-;protein transport [GO:0015031]	-	COPI vesicle coat [GO:0030126];-;Golgi membrane [GO:0000139]	retrograde vesicle-mediated transport, Golgi to endoplasmic reticulum [GO:0006890];-;protein transport [GO:0015031];-;COPI vesicle coat [GO:0030126];-;Golgi membrane [GO:0000139]
A0A2I4GDH8	Lactoylglutathione lyase	109006942	LOC109006942	-	lactoylglutathione lyase activity [GO:0004462];metal ion binding [GO:0046872]	-	-;lactoylglutathione lyase activity [GO:0004462];metal ion binding [GO:0046872];-
A0A2I4GDH8	Lactoylglutathione lyase	109006942	LOC109006942	-	metal ion binding [GO:0046872];lactoylglutathione lyase activity [GO:0004462]	-	-;metal ion binding [GO:0046872];lactoylglutathione lyase activity [GO:0004462];-
A0A2I4GDG3	superoxide dismutase [Cu-Zn], chloroplastic-like	109006947	LOC109006947	-	metal ion binding [GO:0046872];superoxide dismutase activity [GO:0004784]	-	-;metal ion binding [GO:0046872];superoxide dismutase activity [GO:0004784];-
A0A2I4GC17	glycine-rich protein 2-like	109006583	LOC109006583	-	zinc ion binding [GO:0008270];nucleic acid binding [GO:0003676]	-	-;zinc ion binding [GO:0008270];nucleic acid binding [GO:0003676];-
A0A2I4GC17	glycine-rich protein 2-like	109006583	LOC109006583	-	nucleic acid binding [GO:0003676];zinc ion binding [GO:0008270]	-	-;nucleic acid binding [GO:0003676];zinc ion binding [GO:0008270];-
A0A2I4GC15	Peptidyl-prolyl cis-trans isomerase	109006576	LOC109006576	protein folding [GO:0006457];-	peptidyl-prolyl cis-trans isomerase activity [GO:0003755];-	-	protein folding [GO:0006457];-;peptidyl-prolyl cis-trans isomerase activity [GO:0003755];-;-
A0A2I4GC15	Peptidyl-prolyl cis-trans isomerase	109006576	LOC109006576	-;protein folding [GO:0006457]	-;peptidyl-prolyl cis-trans isomerase activity [GO:0003755]	-	-;protein folding [GO:0006457];-;peptidyl-prolyl cis-trans isomerase activity [GO:0003755];-
A0A2I4GBF8	Proteasome subunit alpha type	109006435	LOC109006435	ubiquitin-dependent protein catabolic process [GO:0006511];-	threonine-type endopeptidase activity [GO:0004298];-	nucleus [GO:0005634];proteasome core complex, alpha-subunit complex [GO:0019773];cytoplasm [GO:0005737];-	ubiquitin-dependent protein catabolic process [GO:0006511];-;threonine-type endopeptidase activity [GO:0004298];-;nucleus [GO:0005634];proteasome core complex, alpha-subunit complex [GO:0019773];cytoplasm [GO:0005737];-
A0A2I4GBF8	Proteasome subunit alpha type	109006435	LOC109006435	ubiquitin-dependent protein catabolic process [GO:0006511];-	-;threonine-type endopeptidase activity [GO:0004298]	-;cytoplasm [GO:0005737];nucleus [GO:0005634];proteasome core complex, alpha-subunit complex [GO:0019773]	ubiquitin-dependent protein catabolic process [GO:0006511];-;-;threonine-type endopeptidase activity [GO:0004298];-;cytoplasm [GO:0005737];nucleus [GO:0005634];proteasome core complex, alpha-subunit complex [GO:0019773]
A0A2I4GBC5	uncharacterized protein LOC109006407	109006407	LOC109006407	-	peptidase activity [GO:0008233]	-	-;peptidase activity [GO:0008233];-
A0A2I4GBA0	putative 12-oxophytodienoate reductase 11	109006343	LOC109006343	-	FMN binding [GO:0010181];oxidoreductase activity [GO:0016491]	-	-;FMN binding [GO:0010181];oxidoreductase activity [GO:0016491];-
A0A2I4GBA0	putative 12-oxophytodienoate reductase 11	109006343	LOC109006343	-	oxidoreductase activity [GO:0016491];FMN binding [GO:0010181]	-	-;oxidoreductase activity [GO:0016491];FMN binding [GO:0010181];-
A0A2I4GAA0	G-type lectin S-receptor-like serine/threonine-protein kinase CES101 isoform X3	109006113	LOC109006113	-	carbohydrate binding [GO:0030246];ATP binding [GO:0005524];-;protein kinase activity [GO:0004672]	integral component of membrane [GO:0016021];-	-;carbohydrate binding [GO:0030246];ATP binding [GO:0005524];-;protein kinase activity [GO:0004672];integral component of membrane [GO:0016021];-
A0A2I4GA34	protein disulfide isomerase-like 2-3	109006066	LOC109006066	cell redox homeostasis [GO:0045454];-	isomerase activity [GO:0016853];-	-;cell [GO:0005623]	cell redox homeostasis [GO:0045454];-;isomerase activity [GO:0016853];-;-;cell [GO:0005623]
A0A2I4GA34	protein disulfide isomerase-like 2-3	109006066	LOC109006066	-;cell redox homeostasis [GO:0045454]	-;isomerase activity [GO:0016853]	-;cell [GO:0005623]	-;cell redox homeostasis [GO:0045454];-;isomerase activity [GO:0016853];-;cell [GO:0005623]
A0A2I4GA29	chaperonin CPN60-2, mitochondrial-like	109006063	LOC109006063	protein refolding [GO:0042026];-	ATP binding [GO:0005524];-	-	protein refolding [GO:0042026];-;ATP binding [GO:0005524];-;-
A0A2I4GA29	chaperonin CPN60-2, mitochondrial-like	109006063	LOC109006063	-;protein refolding [GO:0042026]	-;ATP binding [GO:0005524]	-	-;protein refolding [GO:0042026];-;ATP binding [GO:0005524];-
A0A2I4G9D2	ATP-dependent (S)-NAD(P)H-hydrate dehydratase	109005882	LOC109005882	nicotinamide nucleotide metabolic process [GO:0046496];-	-;ATP binding [GO:0005524];ADP-dependent NAD(P)H-hydrate dehydratase activity [GO:0052855];ATP-dependent NAD(P)H-hydrate dehydratase activity [GO:0047453]	-	nicotinamide nucleotide metabolic process [GO:0046496];-;-;ATP binding [GO:0005524];ADP-dependent NAD(P)H-hydrate dehydratase activity [GO:0052855];ATP-dependent NAD(P)H-hydrate dehydratase activity [GO:0047453];-
A0A2I4G9D2	ATP-dependent (S)-NAD(P)H-hydrate dehydratase	109005882	LOC109005882	-;nicotinamide nucleotide metabolic process [GO:0046496]	ATP-dependent NAD(P)H-hydrate dehydratase activity [GO:0047453];ADP-dependent NAD(P)H-hydrate dehydratase activity [GO:0052855];-;ATP binding [GO:0005524]	-	-;nicotinamide nucleotide metabolic process [GO:0046496];ATP-dependent NAD(P)H-hydrate dehydratase activity [GO:0047453];ADP-dependent NAD(P)H-hydrate dehydratase activity [GO:0052855];-;ATP binding [GO:0005524];-
A0A2I4G8M7	Superoxide dismutase [Cu-Zn]	109005683109017918	LOC109005683	-	metal ion binding [GO:0046872];superoxide dismutase activity [GO:0004784]	-	-;metal ion binding [GO:0046872];superoxide dismutase activity [GO:0004784];-
A0A2I4G844	protein NBR1 homolog isoform X2	109005540	LOC109005540	-	zinc ion binding [GO:0008270]	-	-;zinc ion binding [GO:0008270];-
A0A2I4G7V8	mitochondrial import inner membrane translocase subunit Tim13	109005473	LOC109005473	chaperone-mediated protein transport [GO:0072321];-	metal ion binding [GO:0046872];-	mitochondrial intermembrane space [GO:0005758];-	chaperone-mediated protein transport [GO:0072321];-;metal ion binding [GO:0046872];-;mitochondrial intermembrane space [GO:0005758];-
A0A2I4G7V8	mitochondrial import inner membrane translocase subunit Tim13	109005473	LOC109005473	chaperone-mediated protein transport [GO:0072321];-	metal ion binding [GO:0046872];-	-;mitochondrial intermembrane space [GO:0005758]	chaperone-mediated protein transport [GO:0072321];-;metal ion binding [GO:0046872];-;-;mitochondrial intermembrane space [GO:0005758]
A0A2I4G7L5	alcohol dehydrogenase 1	109005403	LOC109005403	-	zinc ion binding [GO:0008270];oxidoreductase activity [GO:0016491]	-	-;zinc ion binding [GO:0008270];oxidoreductase activity [GO:0016491];-
A0A2I4G7L5	alcohol dehydrogenase 1	109005403	LOC109005403	-	oxidoreductase activity [GO:0016491];zinc ion binding [GO:0008270]	-	-;oxidoreductase activity [GO:0016491];zinc ion binding [GO:0008270];-
A0A2I4G727	PHD finger protein At1g33420	109005290	LOC109005290	-	metal ion binding [GO:0046872]	-	-;metal ion binding [GO:0046872];-
A0A2I4G6S8	probable inactive purple acid phosphatase 16 isoform X2	109005241	LOC109005241	-	hydrolase activity [GO:0016787]	-	-;hydrolase activity [GO:0016787];-
A0A2I4G6L9	stromal 70 kDa heat shock-related protein, chloroplastic-like	109005180	LOC109005180	protein folding [GO:0006457];-	unfolded protein binding [GO:0051082];ATP binding [GO:0005524];-	-	protein folding [GO:0006457];-;unfolded protein binding [GO:0051082];ATP binding [GO:0005524];-;-
A0A2I4G6L9	stromal 70 kDa heat shock-related protein, chloroplastic-like	109005180	LOC109005180	-;protein folding [GO:0006457]	-;unfolded protein binding [GO:0051082];ATP binding [GO:0005524]	-	-;protein folding [GO:0006457];-;unfolded protein binding [GO:0051082];ATP binding [GO:0005524];-
A0A2I4G6L0	putative disease resistance protein At4g19050 isoform X2	109005169	LOC109005169	-	ADP binding [GO:0043531]	-	-;ADP binding [GO:0043531];-
A0A2I4G6H5	enolase 1	109005160	LOC109005160	-;glycolytic process [GO:0006096]	phosphopyruvate hydratase activity [GO:0004634];magnesium ion binding [GO:0000287];-	phosphopyruvate hydratase complex [GO:0000015];-	-;glycolytic process [GO:0006096];phosphopyruvate hydratase activity [GO:0004634];magnesium ion binding [GO:0000287];-;phosphopyruvate hydratase complex [GO:0000015];-
A0A2I4G6H5	enolase 1	109005160	LOC109005160	-;glycolytic process [GO:0006096]	-;phosphopyruvate hydratase activity [GO:0004634];magnesium ion binding [GO:0000287]	-;phosphopyruvate hydratase complex [GO:0000015]	-;glycolytic process [GO:0006096];-;phosphopyruvate hydratase activity [GO:0004634];magnesium ion binding [GO:0000287];-;phosphopyruvate hydratase complex [GO:0000015]
A0A2I4G6G4	Fructose-bisphosphate aldolase	109005150	LOC109005150	-;glycolytic process [GO:0006096]	fructose-bisphosphate aldolase activity [GO:0004332];-	-	-;glycolytic process [GO:0006096];fructose-bisphosphate aldolase activity [GO:0004332];-;-
A0A2I4G6G4	Fructose-bisphosphate aldolase	109005150	LOC109005150	-;glycolytic process [GO:0006096]	-;fructose-bisphosphate aldolase activity [GO:0004332]	-	-;glycolytic process [GO:0006096];-;fructose-bisphosphate aldolase activity [GO:0004332];-
A0A2I4G660	Acyl-[acyl-carrier-protein] desaturase	109005061	LOC109005061	fatty acid biosynthetic process [GO:0006633];-	metal ion binding [GO:0046872];acyl-[acyl-carrier-protein] desaturase activity [GO:0045300];-	-;chloroplast [GO:0009507]	fatty acid biosynthetic process [GO:0006633];-;metal ion binding [GO:0046872];acyl-[acyl-carrier-protein] desaturase activity [GO:0045300];-;-;chloroplast [GO:0009507]
A0A2I4G660	Acyl-[acyl-carrier-protein] desaturase	109005061	LOC109005061	-;fatty acid biosynthetic process [GO:0006633]	metal ion binding [GO:0046872];-;acyl-[acyl-carrier-protein] desaturase activity [GO:0045300]	-;chloroplast [GO:0009507]	-;fatty acid biosynthetic process [GO:0006633];metal ion binding [GO:0046872];-;acyl-[acyl-carrier-protein] desaturase activity [GO:0045300];-;chloroplast [GO:0009507]
A0A2I4G624	aminoacyl tRNA synthase complex-interacting multifunctional protein 1	109005022	LOC109005022	-	tRNA binding [GO:0000049]	-	-;tRNA binding [GO:0000049];-
A0A2I4G5X7	chaperonin CPN60-2, mitochondrial	109005012	LOC109005012	protein refolding [GO:0042026];-	ATP binding [GO:0005524];-	-	protein refolding [GO:0042026];-;ATP binding [GO:0005524];-;-
A0A2I4G5X7	chaperonin CPN60-2, mitochondrial	109005012	LOC109005012	-;protein refolding [GO:0042026]	-;ATP binding [GO:0005524]	-	-;protein refolding [GO:0042026];-;ATP binding [GO:0005524];-
A0A2I4G5V0	Pectinesterase	109004989	LOC109004989	pectin catabolic process [GO:0045490];-;cell wall modification [GO:0042545]	pectinesterase activity [GO:0030599];aspartyl esterase activity [GO:0045330];enzyme inhibitor activity [GO:0004857];-	cell wall [GO:0005618];integral component of membrane [GO:0016021];extracellular region [GO:0005576];-	pectin catabolic process [GO:0045490];-;cell wall modification [GO:0042545];pectinesterase activity [GO:0030599];aspartyl esterase activity [GO:0045330];enzyme inhibitor activity [GO:0004857];-;cell wall [GO:0005618];integral component of membrane [GO:0016021];extracellular region [GO:0005576];-
A0A2I4G5V0	Pectinesterase	109004989	LOC109004989	-;cell wall modification [GO:0042545];pectin catabolic process [GO:0045490]	-;aspartyl esterase activity [GO:0045330];pectinesterase activity [GO:0030599];enzyme inhibitor activity [GO:0004857]	extracellular region [GO:0005576];integral component of membrane [GO:0016021];-;cell wall [GO:0005618]	-;cell wall modification [GO:0042545];pectin catabolic process [GO:0045490];-;aspartyl esterase activity [GO:0045330];pectinesterase activity [GO:0030599];enzyme inhibitor activity [GO:0004857];extracellular region [GO:0005576];integral component of membrane [GO:0016021];-;cell wall [GO:0005618]
A0A2I4G5J5	RBR-type E3 ubiquitin transferase	109004923	LOC109004923	-	ubiquitin-protein transferase activity [GO:0004842];metal ion binding [GO:0046872]	-	-;ubiquitin-protein transferase activity [GO:0004842];metal ion binding [GO:0046872];-
A0A2I4G446	cysteine proteinase inhibitor 5	109004561	LOC109004561	-	cysteine-type endopeptidase inhibitor activity [GO:0004869]	-	-;cysteine-type endopeptidase inhibitor activity [GO:0004869];-
A0A2I4G3Y1	coproporphyrinogen-III oxidase 1, chloroplastic	109004510	LOC109004510	porphyrin-containing compound biosynthetic process [GO:0006779];-	coproporphyrinogen oxidase activity [GO:0004109];-	-	porphyrin-containing compound biosynthetic process [GO:0006779];-;coproporphyrinogen oxidase activity [GO:0004109];-;-
A0A2I4G3Y1	coproporphyrinogen-III oxidase 1, chloroplastic	109004510	LOC109004510	-;porphyrin-containing compound biosynthetic process [GO:0006779]	coproporphyrinogen oxidase activity [GO:0004109];-	-	-;porphyrin-containing compound biosynthetic process [GO:0006779];coproporphyrinogen oxidase activity [GO:0004109];-;-
A0A2I4G3W0	probable membrane-associated kinase regulator 5	109004489	LOC109004489	-	-;kinase activity [GO:0016301]	-;plasma membrane [GO:0005886]	-;-;kinase activity [GO:0016301];-;plasma membrane [GO:0005886]
A0A2I4G3N3	uncharacterized protein LOC109004401	109004401	LOC109004401	-	-	integral component of membrane [GO:0016021]	-;-;integral component of membrane [GO:0016021]
A0A2I4G2K6	nitrogen regulatory protein P-II homolog	109004142	LOC109004142	regulation of nitrogen utilization [GO:0006808];-	enzyme regulator activity [GO:0030234];-	-	regulation of nitrogen utilization [GO:0006808];-;enzyme regulator activity [GO:0030234];-;-
A0A2I4G2K6	nitrogen regulatory protein P-II homolog	109004142	LOC109004142	-;regulation of nitrogen utilization [GO:0006808]	-;enzyme regulator activity [GO:0030234]	-	-;regulation of nitrogen utilization [GO:0006808];-;enzyme regulator activity [GO:0030234];-
A0A2I4G271	10 kDa chaperonin-like	109004041	LOC109004041	protein folding [GO:0006457]	-	-	protein folding [GO:0006457];-;-
A0A2I4G268	Glutathione reductase	109004052	LOC109004052	glutathione metabolic process [GO:0006749];cell redox homeostasis [GO:0045454];-	flavin adenine dinucleotide binding [GO:0050660];glutathione-disulfide reductase activity [GO:0004362];-;NADP binding [GO:0050661];electron transfer activity [GO:0009055]	-;cell [GO:0005623]	glutathione metabolic process [GO:0006749];cell redox homeostasis [GO:0045454];-;flavin adenine dinucleotide binding [GO:0050660];glutathione-disulfide reductase activity [GO:0004362];-;NADP binding [GO:0050661];electron transfer activity [GO:0009055];-;cell [GO:0005623]
A0A2I4G268	Glutathione reductase	109004052	LOC109004052	glutathione metabolic process [GO:0006749];-;cell redox homeostasis [GO:0045454]	glutathione-disulfide reductase activity [GO:0004362];electron transfer activity [GO:0009055];-;flavin adenine dinucleotide binding [GO:0050660];NADP binding [GO:0050661]	-;cell [GO:0005623]	glutathione metabolic process [GO:0006749];-;cell redox homeostasis [GO:0045454];glutathione-disulfide reductase activity [GO:0004362];electron transfer activity [GO:0009055];-;flavin adenine dinucleotide binding [GO:0050660];NADP binding [GO:0050661];-;cell [GO:0005623]
A0A2I4G258	Germin-like protein	109004037	LOC109004037	-	manganese ion binding [GO:0030145];nutrient reservoir activity [GO:0045735];-	cell wall [GO:0005618];apoplast [GO:0048046];-	-;manganese ion binding [GO:0030145];nutrient reservoir activity [GO:0045735];-;cell wall [GO:0005618];apoplast [GO:0048046];-
A0A2I4G258	Germin-like protein	109004037	LOC109004037	-	-;nutrient reservoir activity [GO:0045735];manganese ion binding [GO:0030145]	apoplast [GO:0048046];-;cell wall [GO:0005618]	-;-;nutrient reservoir activity [GO:0045735];manganese ion binding [GO:0030145];apoplast [GO:0048046];-;cell wall [GO:0005618]
A0A2I4G1C3	oleosin 18.2 kDa-like	109003841	LOC109003841	-	-	integral component of membrane [GO:0016021];monolayer-surrounded lipid storage body [GO:0012511]	-;-;integral component of membrane [GO:0016021];monolayer-surrounded lipid storage body [GO:0012511]
A0A2I4G145	5-methyltetrahydropteroyltriglutamate-- homocysteine methyltransferase-like	109003782	LOC109003782	methionine biosynthetic process [GO:0009086];methylation [GO:0032259];-	zinc ion binding [GO:0008270];-;5-methyltetrahydropteroyltriglutamate-homocysteine S-methyltransferase activity [GO:0003871]	-	methionine biosynthetic process [GO:0009086];methylation [GO:0032259];-;zinc ion binding [GO:0008270];-;5-methyltetrahydropteroyltriglutamate-homocysteine S-methyltransferase activity [GO:0003871];-
A0A2I4G145	5-methyltetrahydropteroyltriglutamate-- homocysteine methyltransferase-like	109003782	LOC109003782	-;methylation [GO:0032259];methionine biosynthetic process [GO:0009086]	-;zinc ion binding [GO:0008270];5-methyltetrahydropteroyltriglutamate-homocysteine S-methyltransferase activity [GO:0003871]	-	-;methylation [GO:0032259];methionine biosynthetic process [GO:0009086];-;zinc ion binding [GO:0008270];5-methyltetrahydropteroyltriglutamate-homocysteine S-methyltransferase activity [GO:0003871];-
A0A2I4G0J0	ATP-dependent 6-phosphofructokinase	109003634	LOC109003634	fructose 6-phosphate metabolic process [GO:0006002];-	6-phosphofructokinase activity [GO:0003872];metal ion binding [GO:0046872];ATP binding [GO:0005524];-	cytoplasm [GO:0005737];-	fructose 6-phosphate metabolic process [GO:0006002];-;6-phosphofructokinase activity [GO:0003872];metal ion binding [GO:0046872];ATP binding [GO:0005524];-;cytoplasm [GO:0005737];-
A0A2I4G0J0	ATP-dependent 6-phosphofructokinase	109003634	LOC109003634	-;fructose 6-phosphate metabolic process [GO:0006002]	metal ion binding [GO:0046872];-;6-phosphofructokinase activity [GO:0003872];ATP binding [GO:0005524]	-;cytoplasm [GO:0005737]	-;fructose 6-phosphate metabolic process [GO:0006002];metal ion binding [GO:0046872];-;6-phosphofructokinase activity [GO:0003872];ATP binding [GO:0005524];-;cytoplasm [GO:0005737]
A0A2I4G0A8	uncharacterized protein LOC109003582	109003582	LOC109003582	response to light intensity [GO:0009642]	-	-	response to light intensity [GO:0009642];-;-
A0A2I4G0A4	Proteasome subunit alpha type	109003580	LOC109003580	proteasome-mediated ubiquitin-dependent protein catabolic process [GO:0043161];-	threonine-type endopeptidase activity [GO:0004298];-	nucleus [GO:0005634];proteasome core complex, alpha-subunit complex [GO:0019773];cytoplasm [GO:0005737];-	proteasome-mediated ubiquitin-dependent protein catabolic process [GO:0043161];-;threonine-type endopeptidase activity [GO:0004298];-;nucleus [GO:0005634];proteasome core complex, alpha-subunit complex [GO:0019773];cytoplasm [GO:0005737];-
A0A2I4G0A4	Proteasome subunit alpha type	109003580	LOC109003580	-;proteasome-mediated ubiquitin-dependent protein catabolic process [GO:0043161]	-;threonine-type endopeptidase activity [GO:0004298]	-;cytoplasm [GO:0005737];nucleus [GO:0005634];proteasome core complex, alpha-subunit complex [GO:0019773]	-;proteasome-mediated ubiquitin-dependent protein catabolic process [GO:0043161];-;threonine-type endopeptidase activity [GO:0004298];-;cytoplasm [GO:0005737];nucleus [GO:0005634];proteasome core complex, alpha-subunit complex [GO:0019773]
A0A2I4G090	uncharacterized protein LOC109003572	109003572	LOC109003572	lipid catabolic process [GO:0016042];-	hydrolase activity [GO:0016787];-	-	lipid catabolic process [GO:0016042];-;hydrolase activity [GO:0016787];-;-
A0A2I4FZ98	Katanin p80 WD40 repeat-containing subunit B1 homolog	109003329	LOC109003329	microtubule severing [GO:0051013];-	microtubule binding [GO:0008017];-	katanin complex [GO:0008352];microtubule [GO:0005874];cytoplasm [GO:0005737];-	microtubule severing [GO:0051013];-;microtubule binding [GO:0008017];-;katanin complex [GO:0008352];microtubule [GO:0005874];cytoplasm [GO:0005737];-
A0A2I4FZ98	Katanin p80 WD40 repeat-containing subunit B1 homolog	109003329	LOC109003329	microtubule severing [GO:0051013];-	microtubule binding [GO:0008017];-	-;microtubule [GO:0005874];cytoplasm [GO:0005737];katanin complex [GO:0008352]	microtubule severing [GO:0051013];-;microtubule binding [GO:0008017];-;-;microtubule [GO:0005874];cytoplasm [GO:0005737];katanin complex [GO:0008352]
A0A2I4FZ47	Carboxypeptidase	109003284	LOC109003284	-	serine-type carboxypeptidase activity [GO:0004185]	-	-;serine-type carboxypeptidase activity [GO:0004185];-
A0A2I4FYU4	transmembrane emp24 domain-containing protein p24delta9-like	109003226	LOC109003226	-	-	integral component of membrane [GO:0016021];endoplasmic reticulum membrane [GO:0005789]	-;-;integral component of membrane [GO:0016021];endoplasmic reticulum membrane [GO:0005789]
A0A2I4FYP5	non-specific lipid transfer protein GPI-anchored 1	109003189	LOC109003189	-	-	integral component of membrane [GO:0016021]	-;-;integral component of membrane [GO:0016021]
A0A2I4FY55	Aminopeptidase	109003066	LOC109003066	-	zinc ion binding [GO:0008270];aminopeptidase activity [GO:0004177];metallopeptidase activity [GO:0008237]	-	-;zinc ion binding [GO:0008270];aminopeptidase activity [GO:0004177];metallopeptidase activity [GO:0008237];-
A0A2I4FY55	Aminopeptidase	109003066	LOC109003066	-	aminopeptidase activity [GO:0004177];zinc ion binding [GO:0008270];metallopeptidase activity [GO:0008237]	-	-;aminopeptidase activity [GO:0004177];zinc ion binding [GO:0008270];metallopeptidase activity [GO:0008237];-
A0A2I4FXT4	Pyruvate kinase	109002958	LOC109002958	-	potassium ion binding [GO:0030955];kinase activity [GO:0016301];pyruvate kinase activity [GO:0004743];magnesium ion binding [GO:0000287]	-	-;potassium ion binding [GO:0030955];kinase activity [GO:0016301];pyruvate kinase activity [GO:0004743];magnesium ion binding [GO:0000287];-
A0A2I4FXT4	Pyruvate kinase	109002958	LOC109002958	-	pyruvate kinase activity [GO:0004743];kinase activity [GO:0016301];magnesium ion binding [GO:0000287];potassium ion binding [GO:0030955]	-	-;pyruvate kinase activity [GO:0004743];kinase activity [GO:0016301];magnesium ion binding [GO:0000287];potassium ion binding [GO:0030955];-
A0A2I4FXP4	Catalase	109002939	LOC109002939	hydrogen peroxide catabolic process [GO:0042744];response to oxidative stress [GO:0006979];-	-;heme binding [GO:0020037];catalase activity [GO:0004096];metal ion binding [GO:0046872]	-	hydrogen peroxide catabolic process [GO:0042744];response to oxidative stress [GO:0006979];-;-;heme binding [GO:0020037];catalase activity [GO:0004096];metal ion binding [GO:0046872];-
A0A2I4FXP4	Catalase	109002939	LOC109002939	-;hydrogen peroxide catabolic process [GO:0042744];response to oxidative stress [GO:0006979]	metal ion binding [GO:0046872];heme binding [GO:0020037];-;catalase activity [GO:0004096]	-	-;hydrogen peroxide catabolic process [GO:0042744];response to oxidative stress [GO:0006979];metal ion binding [GO:0046872];heme binding [GO:0020037];-;catalase activity [GO:0004096];-
A0A2I4FXC7	aspartic proteinase-like	109002852109002853109021769	LOC109002852	lipid metabolic process [GO:0006629];-	aspartic-type endopeptidase activity [GO:0004190];-	-	lipid metabolic process [GO:0006629];-;aspartic-type endopeptidase activity [GO:0004190];-;-
A0A2I4FXC7	aspartic proteinase-like	109002852109002853109021769	LOC109002852	-;lipid metabolic process [GO:0006629]	aspartic-type endopeptidase activity [GO:0004190];-	-	-;lipid metabolic process [GO:0006629];aspartic-type endopeptidase activity [GO:0004190];-;-
A0A2I4FW47	heparanase-like protein 1	109002527	LOC109002527	-	hydrolase activity, acting on glycosyl bonds [GO:0016798];-	membrane [GO:0016020];-	-;hydrolase activity, acting on glycosyl bonds [GO:0016798];-;membrane [GO:0016020];-
A0A2I4FW47	heparanase-like protein 1	109002527	LOC109002527	-	-;hydrolase activity, acting on glycosyl bonds [GO:0016798]	membrane [GO:0016020];-	-;-;hydrolase activity, acting on glycosyl bonds [GO:0016798];membrane [GO:0016020];-
A0A2I4FW22	polygalacturonase QRT3	109002516	LOC109002516	-	polygalacturonase activity [GO:0004650]	-	-;polygalacturonase activity [GO:0004650];-
A0A2I4FVP5	Expansin	109002421	LOC109002421	plant-type cell wall organization [GO:0009664];-	-	cell wall [GO:0005618];extracellular region [GO:0005576];membrane [GO:0016020];-	plant-type cell wall organization [GO:0009664];-;-;cell wall [GO:0005618];extracellular region [GO:0005576];membrane [GO:0016020];-
A0A2I4FVE8	ran-binding protein 1 homolog a-like	109002368	LOC109002368	intracellular transport [GO:0046907]	-	-	intracellular transport [GO:0046907];-;-
A0A2I4FV44	glutelin type-A 3-like	109002291	LOC109002291	-	nutrient reservoir activity [GO:0045735]	-	-;nutrient reservoir activity [GO:0045735];-
A0A2I4FUR8	probable pyridoxal 5'-phosphate synthase subunit PDX1	109002194	LOC109002194	pyridoxal phosphate biosynthetic process [GO:0042823];-	catalytic activity [GO:0003824];-	-	pyridoxal phosphate biosynthetic process [GO:0042823];-;catalytic activity [GO:0003824];-;-
A0A2I4FUR8	probable pyridoxal 5'-phosphate synthase subunit PDX1	109002194	LOC109002194	-;pyridoxal phosphate biosynthetic process [GO:0042823]	-;catalytic activity [GO:0003824]	-	-;pyridoxal phosphate biosynthetic process [GO:0042823];-;catalytic activity [GO:0003824];-
A0A2I4FU77	luminal-binding protein	109002071	LOC109002071	-	ATP binding [GO:0005524]	-	-;ATP binding [GO:0005524];-
A0A2I4FU15	uncharacterized oxidoreductase At4g09670-like	109002023	LOC109002023	-	oxidoreductase activity [GO:0016491]	-	-;oxidoreductase activity [GO:0016491];-
A0A2I4FU01	Acetyltransferase component of pyruvate dehydrogenase complex	109002018	LOC109002018	pyruvate metabolic process [GO:0006090];-	-;dihydrolipoyllysine-residue acetyltransferase activity [GO:0004742]	pyruvate dehydrogenase complex [GO:0045254];mitochondrial matrix [GO:0005759];-	pyruvate metabolic process [GO:0006090];-;-;dihydrolipoyllysine-residue acetyltransferase activity [GO:0004742];pyruvate dehydrogenase complex [GO:0045254];mitochondrial matrix [GO:0005759];-
A0A2I4FTS6	Proteasome subunit alpha type	109001970	LOC109001970	ubiquitin-dependent protein catabolic process [GO:0006511];-	threonine-type endopeptidase activity [GO:0004298];-	nucleus [GO:0005634];proteasome core complex, alpha-subunit complex [GO:0019773];cytoplasm [GO:0005737];-	ubiquitin-dependent protein catabolic process [GO:0006511];-;threonine-type endopeptidase activity [GO:0004298];-;nucleus [GO:0005634];proteasome core complex, alpha-subunit complex [GO:0019773];cytoplasm [GO:0005737];-
A0A2I4FTS6	Proteasome subunit alpha type	109001970	LOC109001970	ubiquitin-dependent protein catabolic process [GO:0006511];-	-;threonine-type endopeptidase activity [GO:0004298]	-;cytoplasm [GO:0005737];nucleus [GO:0005634];proteasome core complex, alpha-subunit complex [GO:0019773]	ubiquitin-dependent protein catabolic process [GO:0006511];-;-;threonine-type endopeptidase activity [GO:0004298];-;cytoplasm [GO:0005737];nucleus [GO:0005634];proteasome core complex, alpha-subunit complex [GO:0019773]
A0A2I4FTL6	Thioredoxin reductase	109001926	LOC109001926	removal of superoxide radicals [GO:0019430];-	thioredoxin-disulfide reductase activity [GO:0004791];-	cytoplasm [GO:0005737];-	removal of superoxide radicals [GO:0019430];-;thioredoxin-disulfide reductase activity [GO:0004791];-;cytoplasm [GO:0005737];-
A0A2I4FTL6	Thioredoxin reductase	109001926	LOC109001926	-;removal of superoxide radicals [GO:0019430]	-;thioredoxin-disulfide reductase activity [GO:0004791]	-;cytoplasm [GO:0005737]	-;removal of superoxide radicals [GO:0019430];-;thioredoxin-disulfide reductase activity [GO:0004791];-;cytoplasm [GO:0005737]
A0A2I4FT30	GTP-binding nuclear protein	109001813	LOC109001813	nucleocytoplasmic transport [GO:0006913];protein transport [GO:0015031];-	GTPase activity [GO:0003924];GTP binding [GO:0005525];-	nucleus [GO:0005634];-	nucleocytoplasmic transport [GO:0006913];protein transport [GO:0015031];-;GTPase activity [GO:0003924];GTP binding [GO:0005525];-;nucleus [GO:0005634];-
A0A2I4FT30	GTP-binding nuclear protein	109001813	LOC109001813	-;protein transport [GO:0015031];nucleocytoplasmic transport [GO:0006913]	-;GTPase activity [GO:0003924];GTP binding [GO:0005525]	-;nucleus [GO:0005634]	-;protein transport [GO:0015031];nucleocytoplasmic transport [GO:0006913];-;GTPase activity [GO:0003924];GTP binding [GO:0005525];-;nucleus [GO:0005634]
A0A2I4FSI7	formate--tetrahydrofolate ligase	109001687	LOC109001687	-	ATP binding [GO:0005524];formate-tetrahydrofolate ligase activity [GO:0004329]	-	-;ATP binding [GO:0005524];formate-tetrahydrofolate ligase activity [GO:0004329];-
A0A2I4FSI7	formate--tetrahydrofolate ligase	109001687	LOC109001687	-	formate-tetrahydrofolate ligase activity [GO:0004329];ATP binding [GO:0005524]	-	-;formate-tetrahydrofolate ligase activity [GO:0004329];ATP binding [GO:0005524];-
A0A2I4FS48	Annexin	109001578	LOC109001578	-	calcium-dependent phospholipid binding [GO:0005544];calcium ion binding [GO:0005509]	-	-;calcium-dependent phospholipid binding [GO:0005544];calcium ion binding [GO:0005509];-
A0A2I4FS48	Annexin	109001578	LOC109001578	-	calcium ion binding [GO:0005509];calcium-dependent phospholipid binding [GO:0005544]	-	-;calcium ion binding [GO:0005509];calcium-dependent phospholipid binding [GO:0005544];-
A0A2I4FS16	40S ribosomal protein S2-4-like	109001546	LOC109001546	translation [GO:0006412];-	structural constituent of ribosome [GO:0003735];RNA binding [GO:0003723];-	small ribosomal subunit [GO:0015935];-	translation [GO:0006412];-;structural constituent of ribosome [GO:0003735];RNA binding [GO:0003723];-;small ribosomal subunit [GO:0015935];-
A0A2I4FS16	40S ribosomal protein S2-4-like	109001546	LOC109001546	-;translation [GO:0006412]	-;structural constituent of ribosome [GO:0003735];RNA binding [GO:0003723]	small ribosomal subunit [GO:0015935];-	-;translation [GO:0006412];-;structural constituent of ribosome [GO:0003735];RNA binding [GO:0003723];small ribosomal subunit [GO:0015935];-
A0A2I4FRC3	leucine-rich repeat receptor-like protein kinase PXC2	109001404	LOC109001404	-	kinase activity [GO:0016301]	-	-;kinase activity [GO:0016301];-
A0A2I4FRC2	single-stranded DNA-bindig protein WHY2, mitochondrial	109001388	LOC109001388	defense response [GO:0006952];regulation of transcription, DNA-templated [GO:0006355];-	-;single-stranded DNA binding [GO:0003697]	-	defense response [GO:0006952];regulation of transcription, DNA-templated [GO:0006355];-;-;single-stranded DNA binding [GO:0003697];-
A0A2I4FRC2	single-stranded DNA-bindig protein WHY2, mitochondrial	109001388	LOC109001388	regulation of transcription, DNA-templated [GO:0006355];-;defense response [GO:0006952]	-;single-stranded DNA binding [GO:0003697]	-	regulation of transcription, DNA-templated [GO:0006355];-;defense response [GO:0006952];-;single-stranded DNA binding [GO:0003697];-
A0A2I4FR39	probable isoprenylcysteine alpha-carbonyl methylesterase ICMEL2	109001328	LOC109001328	-	-;hydrolase activity [GO:0016787]	-;integral component of membrane [GO:0016021]	-;-;hydrolase activity [GO:0016787];-;integral component of membrane [GO:0016021]
A0A2I4FQX9	Alpha-mannosidase	109001289	LOC109001289	mannose metabolic process [GO:0006013];-	-;carbohydrate binding [GO:0030246];alpha-mannosidase activity [GO:0004559];metal ion binding [GO:0046872]	-	mannose metabolic process [GO:0006013];-;-;carbohydrate binding [GO:0030246];alpha-mannosidase activity [GO:0004559];metal ion binding [GO:0046872];-
A0A2I4FQX9	Alpha-mannosidase	109001289	LOC109001289	-;mannose metabolic process [GO:0006013]	metal ion binding [GO:0046872];-;alpha-mannosidase activity [GO:0004559];carbohydrate binding [GO:0030246]	-	-;mannose metabolic process [GO:0006013];metal ion binding [GO:0046872];-;alpha-mannosidase activity [GO:0004559];carbohydrate binding [GO:0030246];-
A0A2I4FQX7	Alpha-mannosidase	109001290	LOC109001290	mannose metabolic process [GO:0006013];-	-;carbohydrate binding [GO:0030246];alpha-mannosidase activity [GO:0004559];metal ion binding [GO:0046872]	-	mannose metabolic process [GO:0006013];-;-;carbohydrate binding [GO:0030246];alpha-mannosidase activity [GO:0004559];metal ion binding [GO:0046872];-
A0A2I4FQX7	Alpha-mannosidase	109001290	LOC109001290	-;mannose metabolic process [GO:0006013]	metal ion binding [GO:0046872];-;alpha-mannosidase activity [GO:0004559];carbohydrate binding [GO:0030246]	-	-;mannose metabolic process [GO:0006013];metal ion binding [GO:0046872];-;alpha-mannosidase activity [GO:0004559];carbohydrate binding [GO:0030246];-
A0A2I4FQD8	1-Cys peroxiredoxin	109001164	LOC109001164	cell redox homeostasis [GO:0045454];-	peroxiredoxin activity [GO:0051920];-	-;cell [GO:0005623]	cell redox homeostasis [GO:0045454];-;peroxiredoxin activity [GO:0051920];-;-;cell [GO:0005623]
A0A2I4FQD8	1-Cys peroxiredoxin	109001164	LOC109001164	-;cell redox homeostasis [GO:0045454]	-;peroxiredoxin activity [GO:0051920]	-;cell [GO:0005623]	-;cell redox homeostasis [GO:0045454];-;peroxiredoxin activity [GO:0051920];-;cell [GO:0005623]
A0A2I4FP25	probable aquaporin TIP-type alpha	109000821	LOC109000821	-	channel activity [GO:0015267];-	integral component of membrane [GO:0016021];-	-;channel activity [GO:0015267];-;integral component of membrane [GO:0016021];-
A0A2I4FP25	probable aquaporin TIP-type alpha	109000821	LOC109000821	-	-;channel activity [GO:0015267]	-;integral component of membrane [GO:0016021]	-;-;channel activity [GO:0015267];-;integral component of membrane [GO:0016021]
A0A2I4FNV9	mitogen-activated protein kinase-binding protein 1 isoform X2	109000800	LOC109000800	-	kinase activity [GO:0016301]	-	-;kinase activity [GO:0016301];-
A0A2I4FNH8	histone deacetylase HDT1-like	109000679	LOC109000679	-	nucleic acid binding [GO:0003676]	-	-;nucleic acid binding [GO:0003676];-
A0A2I4FN52	dihydropyrimidinase-like	109000588	LOC109000588	-	hydrolase activity, acting on carbon-nitrogen (but not peptide) bonds [GO:0016810];-	cytoplasm [GO:0005737];-	-;hydrolase activity, acting on carbon-nitrogen (but not peptide) bonds [GO:0016810];-;cytoplasm [GO:0005737];-
A0A2I4FN52	dihydropyrimidinase-like	109000588	LOC109000588	-	hydrolase activity, acting on carbon-nitrogen (but not peptide) bonds [GO:0016810];-	-;cytoplasm [GO:0005737]	-;hydrolase activity, acting on carbon-nitrogen (but not peptide) bonds [GO:0016810];-;-;cytoplasm [GO:0005737]
A0A2I4FLV2	(-)-germacrene D synthase-like	109000258	LOC109000258	-	terpene synthase activity [GO:0010333]	-	-;terpene synthase activity [GO:0010333];-
A0A2I4FLU4	putative receptor protein kinase ZmPK1	109000259	LOC109000259	-	-;protein kinase activity [GO:0004672];ATP binding [GO:0005524]	-;integral component of membrane [GO:0016021]	-;-;protein kinase activity [GO:0004672];ATP binding [GO:0005524];-;integral component of membrane [GO:0016021]
A0A2I4FLR4	Pectinesterase	109000227	LOC109000227	pectin catabolic process [GO:0045490];-;cell wall modification [GO:0042545]	pectinesterase activity [GO:0030599];aspartyl esterase activity [GO:0045330];-	cell wall [GO:0005618];extracellular region [GO:0005576];-	pectin catabolic process [GO:0045490];-;cell wall modification [GO:0042545];pectinesterase activity [GO:0030599];aspartyl esterase activity [GO:0045330];-;cell wall [GO:0005618];extracellular region [GO:0005576];-
A0A2I4FLL5	embryogenic cell protein 40-like	109000174	LOC109000174	response to water [GO:0009415]	-	-	response to water [GO:0009415];-;-
A0A2I4FKI4	Expansin	108999702	LOC108999702	-;plant-type cell wall organization [GO:0009664]	-	extracellular region [GO:0005576];membrane [GO:0016020];-;cell wall [GO:0005618]	-;plant-type cell wall organization [GO:0009664];-;extracellular region [GO:0005576];membrane [GO:0016020];-;cell wall [GO:0005618]
A0A2I4FK11	Eukaryotic translation initiation factor 3 subunit B	108999542	LOC108999542	formation of cytoplasmic translation initiation complex [GO:0001732];-	translation initiation factor binding [GO:0031369];-;translation initiation factor activity [GO:0003743]	eukaryotic 48S preinitiation complex [GO:0033290];eukaryotic 43S preinitiation complex [GO:0016282];-;eukaryotic translation initiation factor 3 complex [GO:0005852]	formation of cytoplasmic translation initiation complex [GO:0001732];-;translation initiation factor binding [GO:0031369];-;translation initiation factor activity [GO:0003743];eukaryotic 48S preinitiation complex [GO:0033290];eukaryotic 43S preinitiation complex [GO:0016282];-;eukaryotic translation initiation factor 3 complex [GO:0005852]
A0A2I4FK11	Eukaryotic translation initiation factor 3 subunit B	108999542	LOC108999542	-;formation of cytoplasmic translation initiation complex [GO:0001732]	translation initiation factor activity [GO:0003743];-;translation initiation factor binding [GO:0031369]	-;eukaryotic 48S preinitiation complex [GO:0033290];eukaryotic translation initiation factor 3 complex [GO:0005852];eukaryotic 43S preinitiation complex [GO:0016282]	-;formation of cytoplasmic translation initiation complex [GO:0001732];translation initiation factor activity [GO:0003743];-;translation initiation factor binding [GO:0031369];-;eukaryotic 48S preinitiation complex [GO:0033290];eukaryotic translation initiation factor 3 complex [GO:0005852];eukaryotic 43S preinitiation complex [GO:0016282]
A0A2I4FJW9	oleosin 18.2 kDa-like	108999499	LOC108999499	-	-	integral component of membrane [GO:0016021];monolayer-surrounded lipid storage body [GO:0012511]	-;-;integral component of membrane [GO:0016021];monolayer-surrounded lipid storage body [GO:0012511]
A0A2I4FJR9	enolase-like	108999457	LOC108999457	-;glycolytic process [GO:0006096]	phosphopyruvate hydratase activity [GO:0004634];magnesium ion binding [GO:0000287];-	phosphopyruvate hydratase complex [GO:0000015];-	-;glycolytic process [GO:0006096];phosphopyruvate hydratase activity [GO:0004634];magnesium ion binding [GO:0000287];-;phosphopyruvate hydratase complex [GO:0000015];-
A0A2I4FJR9	enolase-like	108999457	LOC108999457	-;glycolytic process [GO:0006096]	-;phosphopyruvate hydratase activity [GO:0004634];magnesium ion binding [GO:0000287]	-;phosphopyruvate hydratase complex [GO:0000015]	-;glycolytic process [GO:0006096];-;phosphopyruvate hydratase activity [GO:0004634];magnesium ion binding [GO:0000287];-;phosphopyruvate hydratase complex [GO:0000015]
A0A2I4FJE1	early nodulin-like protein 1	108999338	LOC108999338	-	electron transfer activity [GO:0009055];-	integral component of membrane [GO:0016021];-	-;electron transfer activity [GO:0009055];-;integral component of membrane [GO:0016021];-
A0A2I4FJE1	early nodulin-like protein 1	108999338	LOC108999338	-	-;electron transfer activity [GO:0009055]	-;integral component of membrane [GO:0016021]	-;-;electron transfer activity [GO:0009055];-;integral component of membrane [GO:0016021]
A0A2I4FJD1	60S ribosomal protein L4-like	108999330	LOC108999330	translation [GO:0006412];-	structural constituent of ribosome [GO:0003735];-	ribosome [GO:0005840];-	translation [GO:0006412];-;structural constituent of ribosome [GO:0003735];-;ribosome [GO:0005840];-
A0A2I4FJD1	60S ribosomal protein L4-like	108999330	LOC108999330	-;translation [GO:0006412]	-;structural constituent of ribosome [GO:0003735]	-;ribosome [GO:0005840]	-;translation [GO:0006412];-;structural constituent of ribosome [GO:0003735];-;ribosome [GO:0005840]
A0A2I4FJ81	protein NUCLEAR FUSION DEFECTIVE 2	108999284	LOC108999284	RNA processing [GO:0006396];-	ribonuclease III activity [GO:0004525];-	-	RNA processing [GO:0006396];-;ribonuclease III activity [GO:0004525];-;-
A0A2I4FJ81	protein NUCLEAR FUSION DEFECTIVE 2	108999284	LOC108999284	-;RNA processing [GO:0006396]	-;ribonuclease III activity [GO:0004525]	-	-;RNA processing [GO:0006396];-;ribonuclease III activity [GO:0004525];-
A0A2I4FJ33	probable aldehyde dehydrogenase isoform X2	108999249	LOC108999249	-	oxidoreductase activity, acting on the aldehyde or oxo group of donors, NAD or NADP as acceptor [GO:0016620]	-	-;oxidoreductase activity, acting on the aldehyde or oxo group of donors, NAD or NADP as acceptor [GO:0016620];-
A0A2I4FIX0	aldehyde dehydrogenase family 2 member B4, mitochondrial isoform X2	108999220	LOC108999220	-	oxidoreductase activity, acting on the aldehyde or oxo group of donors, NAD or NADP as acceptor [GO:0016620]	-	-;oxidoreductase activity, acting on the aldehyde or oxo group of donors, NAD or NADP as acceptor [GO:0016620];-
A0A2I4FIV8	uncharacterized protein LOC108999206 isoform X4	108999206	LOC108999206	-	amidase activity [GO:0004040]	-	-;amidase activity [GO:0004040];-
A0A2I4FI34	uncharacterized protein LOC108998977 isoform X2	108998977	LOC108998977	-	RNA binding [GO:0003723];methyltransferase activity [GO:0008168]	-	-;RNA binding [GO:0003723];methyltransferase activity [GO:0008168];-
A0A2I4FI23	succinate-semialdehyde dehydrogenase, mitochondrial-like	108998969	LOC108998969	-	oxidoreductase activity [GO:0016491]	-	-;oxidoreductase activity [GO:0016491];-
A0A2I4FI15	succinate-semialdehyde dehydrogenase, mitochondrial-like	108998968	LOC108998968	-	oxidoreductase activity [GO:0016491];-	integral component of membrane [GO:0016021];-	-;oxidoreductase activity [GO:0016491];-;integral component of membrane [GO:0016021];-
A0A2I4FI15	succinate-semialdehyde dehydrogenase, mitochondrial-like	108998968	LOC108998968	-	oxidoreductase activity [GO:0016491];-	-;integral component of membrane [GO:0016021]	-;oxidoreductase activity [GO:0016491];-;-;integral component of membrane [GO:0016021]
A0A2I4FHY8	bifunctional nitrilase/nitrile hydratase NIT4A isoform X2	108998953	LOC108998953	nitrogen compound metabolic process [GO:0006807];-	hydrolase activity, acting on carbon-nitrogen (but not peptide) bonds [GO:0016810];-	-	nitrogen compound metabolic process [GO:0006807];-;hydrolase activity, acting on carbon-nitrogen (but not peptide) bonds [GO:0016810];-;-
A0A2I4FHY8	bifunctional nitrilase/nitrile hydratase NIT4A isoform X2	108998953	LOC108998953	-;nitrogen compound metabolic process [GO:0006807]	hydrolase activity, acting on carbon-nitrogen (but not peptide) bonds [GO:0016810];-	-	-;nitrogen compound metabolic process [GO:0006807];hydrolase activity, acting on carbon-nitrogen (but not peptide) bonds [GO:0016810];-;-
A0A2I4FHG8	Ribulose bisphosphate carboxylase small chain	108998828	LOC108998828	photorespiration [GO:0009853];carbon fixation [GO:0015977];-;photosynthesis [GO:0015979]	monooxygenase activity [GO:0004497];-;ribulose-bisphosphate carboxylase activity [GO:0016984]	-;plastid [GO:0009536]	photorespiration [GO:0009853];carbon fixation [GO:0015977];-;photosynthesis [GO:0015979];monooxygenase activity [GO:0004497];-;ribulose-bisphosphate carboxylase activity [GO:0016984];-;plastid [GO:0009536]
A0A2I4FHG8	Ribulose bisphosphate carboxylase small chain	108998828	LOC108998828	-;photorespiration [GO:0009853];carbon fixation [GO:0015977];photosynthesis [GO:0015979]	ribulose-bisphosphate carboxylase activity [GO:0016984];-;monooxygenase activity [GO:0004497]	plastid [GO:0009536];-	-;photorespiration [GO:0009853];carbon fixation [GO:0015977];photosynthesis [GO:0015979];ribulose-bisphosphate carboxylase activity [GO:0016984];-;monooxygenase activity [GO:0004497];plastid [GO:0009536];-
A0A2I4FH22	ADP,ATP carrier protein, mitochondrial	108998717	LOC108998717	-	transmembrane transporter activity [GO:0022857];-	mitochondrial inner membrane [GO:0005743];integral component of membrane [GO:0016021];-	-;transmembrane transporter activity [GO:0022857];-;mitochondrial inner membrane [GO:0005743];integral component of membrane [GO:0016021];-
A0A2I4FGP6	mitochondrial import inner membrane translocase subunit TIM8	108998623	LOC108998623	chaperone-mediated protein transport [GO:0072321];-	metal ion binding [GO:0046872];-	mitochondrial intermembrane space [GO:0005758];-	chaperone-mediated protein transport [GO:0072321];-;metal ion binding [GO:0046872];-;mitochondrial intermembrane space [GO:0005758];-
A0A2I4FGP6	mitochondrial import inner membrane translocase subunit TIM8	108998623	LOC108998623	chaperone-mediated protein transport [GO:0072321];-	metal ion binding [GO:0046872];-	-;mitochondrial intermembrane space [GO:0005758]	chaperone-mediated protein transport [GO:0072321];-;metal ion binding [GO:0046872];-;-;mitochondrial intermembrane space [GO:0005758]
A0A2I4FGD9	LOW QUALITY PROTEIN: tripeptidyl-peptidase 2-like	108998580	LOC108998580	-	serine-type endopeptidase activity [GO:0004252];tripeptidyl-peptidase activity [GO:0008240]	-	-;serine-type endopeptidase activity [GO:0004252];tripeptidyl-peptidase activity [GO:0008240];-
A0A2I4FGD9	LOW QUALITY PROTEIN: tripeptidyl-peptidase 2-like	108998580	LOC108998580	-	tripeptidyl-peptidase activity [GO:0008240];serine-type endopeptidase activity [GO:0004252]	-	-;tripeptidyl-peptidase activity [GO:0008240];serine-type endopeptidase activity [GO:0004252];-
A0A2I4FG32	mitochondrial import inner membrane translocase subunit TIM10-like	108998491	LOC108998491	protein transport [GO:0015031];-	metal ion binding [GO:0046872];-	mitochondrion [GO:0005739];-	protein transport [GO:0015031];-;metal ion binding [GO:0046872];-;mitochondrion [GO:0005739];-
A0A2I4FG32	mitochondrial import inner membrane translocase subunit TIM10-like	108998491	LOC108998491	-;protein transport [GO:0015031]	metal ion binding [GO:0046872];-	-;mitochondrion [GO:0005739]	-;protein transport [GO:0015031];metal ion binding [GO:0046872];-;-;mitochondrion [GO:0005739]
A0A2I4FES3	nucleolin 2-like isoform X2	108998139	LOC108998139	-	RNA binding [GO:0003723]	-	-;RNA binding [GO:0003723];-
A0A2I4FDU0	probable UDP-arabinopyranose mutase 5 isoform X1	108997873	LOC108997873	plant-type cell wall organization or biogenesis [GO:0071669];-	-;intramolecular transferase activity [GO:0016866]	-	plant-type cell wall organization or biogenesis [GO:0071669];-;-;intramolecular transferase activity [GO:0016866];-
A0A2I4FDU0	probable UDP-arabinopyranose mutase 5 isoform X1	108997873	LOC108997873	-;plant-type cell wall organization or biogenesis [GO:0071669]	-;intramolecular transferase activity [GO:0016866]	-	-;plant-type cell wall organization or biogenesis [GO:0071669];-;intramolecular transferase activity [GO:0016866];-
A0A2I4FDH7	secoisolariciresinol dehydrogenase-like	108997777	LOC108997777	-	oxidoreductase activity [GO:0016491]	-	-;oxidoreductase activity [GO:0016491];-
A0A2I4FD85	Vacuolar protein sorting-associated protein 35	108997701	LOC108997701	protein transport [GO:0015031];-;retrograde transport, endosome to Golgi [GO:0042147]	-	retromer, cargo-selective complex [GO:0030906];cytosol [GO:0005829];-	protein transport [GO:0015031];-;retrograde transport, endosome to Golgi [GO:0042147];-;retromer, cargo-selective complex [GO:0030906];cytosol [GO:0005829];-
A0A2I4FCP5	protein DA1-related 1 isoform X1	108997551	LOC108997551	-	metal ion binding [GO:0046872]	-	-;metal ion binding [GO:0046872];-
A0A2I4FCH9	Tubulin beta chain	108997485	LOC108997485	microtubule-based process [GO:0007017];-	GTPase activity [GO:0003924];GTP binding [GO:0005525];-;structural constituent of cytoskeleton [GO:0005200]	microtubule [GO:0005874];cytoplasm [GO:0005737];-	microtubule-based process [GO:0007017];-;GTPase activity [GO:0003924];GTP binding [GO:0005525];-;structural constituent of cytoskeleton [GO:0005200];microtubule [GO:0005874];cytoplasm [GO:0005737];-
A0A2I4FCH9	Tubulin beta chain	108997485	LOC108997485	-;microtubule-based process [GO:0007017]	-;GTPase activity [GO:0003924];GTP binding [GO:0005525];structural constituent of cytoskeleton [GO:0005200]	-;microtubule [GO:0005874];cytoplasm [GO:0005737]	-;microtubule-based process [GO:0007017];-;GTPase activity [GO:0003924];GTP binding [GO:0005525];structural constituent of cytoskeleton [GO:0005200];-;microtubule [GO:0005874];cytoplasm [GO:0005737]
A0A2I4FC58	aminoacylase-1	108997411	LOC108997411	-;cellular amino acid metabolic process [GO:0006520]	metallopeptidase activity [GO:0008237];-;aminoacylase activity [GO:0004046]	cytoplasm [GO:0005737];-	-;cellular amino acid metabolic process [GO:0006520];metallopeptidase activity [GO:0008237];-;aminoacylase activity [GO:0004046];cytoplasm [GO:0005737];-
A0A2I4FC58	aminoacylase-1	108997411	LOC108997411	-;cellular amino acid metabolic process [GO:0006520]	-;aminoacylase activity [GO:0004046];metallopeptidase activity [GO:0008237]	-;cytoplasm [GO:0005737]	-;cellular amino acid metabolic process [GO:0006520];-;aminoacylase activity [GO:0004046];metallopeptidase activity [GO:0008237];-;cytoplasm [GO:0005737]
A0A2I4FC17	calnexin homolog	108997402	LOC108997402	protein folding [GO:0006457];-	unfolded protein binding [GO:0051082];calcium ion binding [GO:0005509];-	integral component of membrane [GO:0016021];endoplasmic reticulum [GO:0005783];-	protein folding [GO:0006457];-;unfolded protein binding [GO:0051082];calcium ion binding [GO:0005509];-;integral component of membrane [GO:0016021];endoplasmic reticulum [GO:0005783];-
A0A2I4FC17	calnexin homolog	108997402	LOC108997402	-;protein folding [GO:0006457]	calcium ion binding [GO:0005509];-;unfolded protein binding [GO:0051082]	-;integral component of membrane [GO:0016021];endoplasmic reticulum [GO:0005783]	-;protein folding [GO:0006457];calcium ion binding [GO:0005509];-;unfolded protein binding [GO:0051082];-;integral component of membrane [GO:0016021];endoplasmic reticulum [GO:0005783]
A0A2I4FBS4	uncharacterized protein LOC108997328	108997328	LOC108997328	carbohydrate metabolic process [GO:0005975];pentose-phosphate shunt [GO:0006098];-	sedoheptulose-7-phosphate [GO:0004801];-	cytoplasm [GO:0005737];-	carbohydrate metabolic process [GO:0005975];pentose-phosphate shunt [GO:0006098];-;sedoheptulose-7-phosphate [GO:0004801];-;cytoplasm [GO:0005737];-
A0A2I4FBS4	uncharacterized protein LOC108997328	108997328	LOC108997328	-;pentose-phosphate shunt [GO:0006098];carbohydrate metabolic process [GO:0005975]	-;sedoheptulose-7-phosphate [GO:0004801]	-;cytoplasm [GO:0005737]	-;pentose-phosphate shunt [GO:0006098];carbohydrate metabolic process [GO:0005975];-;sedoheptulose-7-phosphate [GO:0004801];-;cytoplasm [GO:0005737]
A0A2I4FB46	probable acetyltransferase NATA1-like	108997151	LOC108997151	-	N-acetyltransferase activity [GO:0008080]	-	-;N-acetyltransferase activity [GO:0008080];-
A0A2I4FA99	Superoxide dismutase	108996963	LOC108996963	-	metal ion binding [GO:0046872];superoxide dismutase activity [GO:0004784]	-	-;metal ion binding [GO:0046872];superoxide dismutase activity [GO:0004784];-
A0A2I4FA41	E3 ubiquitin-protein ligase listerin	108996921	LOC108996921	ribosome-associated ubiquitin-dependent protein catabolic process [GO:1990116];-	zinc ion binding [GO:0008270];ubiquitin protein ligase activity [GO:0061630];-	RQC complex [GO:1990112];-	ribosome-associated ubiquitin-dependent protein catabolic process [GO:1990116];-;zinc ion binding [GO:0008270];ubiquitin protein ligase activity [GO:0061630];-;RQC complex [GO:1990112];-
A0A2I4F9P9	tripeptidyl-peptidase 2-like	108996808	LOC108996808	-	serine-type endopeptidase activity [GO:0004252];tripeptidyl-peptidase activity [GO:0008240]	-	-;serine-type endopeptidase activity [GO:0004252];tripeptidyl-peptidase activity [GO:0008240];-
A0A2I4F9P9	tripeptidyl-peptidase 2-like	108996808	LOC108996808	-	tripeptidyl-peptidase activity [GO:0008240];serine-type endopeptidase activity [GO:0004252]	-	-;tripeptidyl-peptidase activity [GO:0008240];serine-type endopeptidase activity [GO:0004252];-
A0A2I4F974	Aspartate aminotransferase	108996646	LOC108996646	biosynthetic process [GO:0009058];-;cellular amino acid metabolic process [GO:0006520]	pyridoxal phosphate binding [GO:0030170];-;L-aspartate [GO:0004069]	-	biosynthetic process [GO:0009058];-;cellular amino acid metabolic process [GO:0006520];pyridoxal phosphate binding [GO:0030170];-;L-aspartate [GO:0004069];-
A0A2I4F974	Aspartate aminotransferase	108996646	LOC108996646	-;biosynthetic process [GO:0009058];cellular amino acid metabolic process [GO:0006520]	-;pyridoxal phosphate binding [GO:0030170];L-aspartate [GO:0004069]	-	-;biosynthetic process [GO:0009058];cellular amino acid metabolic process [GO:0006520];-;pyridoxal phosphate binding [GO:0030170];L-aspartate [GO:0004069];-
A0A2I4F8X8	homeobox-leucine zipper protein ATHB-14-like isoform X2	108996578	LOC108996578	-	-;lipid binding [GO:0008289];DNA binding [GO:0003677]	-;nucleus [GO:0005634]	-;-;lipid binding [GO:0008289];DNA binding [GO:0003677];-;nucleus [GO:0005634]
A0A2I4F8J9	Histone H4	108996491	LOC108996491	-	protein heterodimerization activity [GO:0046982];-;DNA binding [GO:0003677]	nucleus [GO:0005634];-;nucleosome [GO:0000786]	-;protein heterodimerization activity [GO:0046982];-;DNA binding [GO:0003677];nucleus [GO:0005634];-;nucleosome [GO:0000786]
A0A2I4F8J9	Histone H4	108996491	LOC108996491	-	protein heterodimerization activity [GO:0046982];-;DNA binding [GO:0003677]	-;nucleosome [GO:0000786];nucleus [GO:0005634]	-;protein heterodimerization activity [GO:0046982];-;DNA binding [GO:0003677];-;nucleosome [GO:0000786];nucleus [GO:0005634]
A0A2I4F7X4	alpha-L-fucosidase 2-like isoform X2	108996349	LOC108996349	-	alpha-L-fucosidase activity [GO:0004560]	-	-;alpha-L-fucosidase activity [GO:0004560];-
A0A2I4F708	putative wall-associated receptor kinase-like 13	108996120	LOC108996120	-	ATP binding [GO:0005524];polysaccharide binding [GO:0030247];-;protein serine/threonine kinase activity [GO:0004674]	integral component of membrane [GO:0016021];-	-;ATP binding [GO:0005524];polysaccharide binding [GO:0030247];-;protein serine/threonine kinase activity [GO:0004674];integral component of membrane [GO:0016021];-
A0A2I4F6R4	legumin A-like	108996041	LOC108996041	-	nutrient reservoir activity [GO:0045735]	-	-;nutrient reservoir activity [GO:0045735];-
A0A2I4F6J2	Glutathione reductase	108996011	LOC108996011	glutathione metabolic process [GO:0006749];cell redox homeostasis [GO:0045454];-	flavin adenine dinucleotide binding [GO:0050660];glutathione-disulfide reductase activity [GO:0004362];-;NADP binding [GO:0050661];electron transfer activity [GO:0009055]	-;cell [GO:0005623]	glutathione metabolic process [GO:0006749];cell redox homeostasis [GO:0045454];-;flavin adenine dinucleotide binding [GO:0050660];glutathione-disulfide reductase activity [GO:0004362];-;NADP binding [GO:0050661];electron transfer activity [GO:0009055];-;cell [GO:0005623]
A0A2I4F6J2	Glutathione reductase	108996011	LOC108996011	glutathione metabolic process [GO:0006749];-;cell redox homeostasis [GO:0045454]	glutathione-disulfide reductase activity [GO:0004362];electron transfer activity [GO:0009055];-;flavin adenine dinucleotide binding [GO:0050660];NADP binding [GO:0050661]	-;cell [GO:0005623]	glutathione metabolic process [GO:0006749];-;cell redox homeostasis [GO:0045454];glutathione-disulfide reductase activity [GO:0004362];electron transfer activity [GO:0009055];-;flavin adenine dinucleotide binding [GO:0050660];NADP binding [GO:0050661];-;cell [GO:0005623]
A0A2I4F669	11S globulin seed storage protein 2-like	108995919	LOC108995919	-	nutrient reservoir activity [GO:0045735]	-	-;nutrient reservoir activity [GO:0045735];-
A0A2I4F5I3	methylmalonate-semialdehyde dehydrogenase [acylating], mitochondrial	108995743	LOC108995743	-	methylmalonate-semialdehyde dehydrogenase (acylating) activity [GO:0004491]	-	-;methylmalonate-semialdehyde dehydrogenase (acylating) activity [GO:0004491];-
A0A2I4F5E4	heat shock 70 kDa protein, mitochondrial	108995713	LOC108995713	protein folding [GO:0006457];-	unfolded protein binding [GO:0051082];ATP binding [GO:0005524];-	-	protein folding [GO:0006457];-;unfolded protein binding [GO:0051082];ATP binding [GO:0005524];-;-
A0A2I4F5E4	heat shock 70 kDa protein, mitochondrial	108995713	LOC108995713	-;protein folding [GO:0006457]	-;unfolded protein binding [GO:0051082];ATP binding [GO:0005524]	-	-;protein folding [GO:0006457];-;unfolded protein binding [GO:0051082];ATP binding [GO:0005524];-
A0A2I4F5A5	Carbonic anhydrase	108995678	LOC108995678	carbon utilization [GO:0015976];-	zinc ion binding [GO:0008270];carbonate dehydratase activity [GO:0004089];-	-	carbon utilization [GO:0015976];-;zinc ion binding [GO:0008270];carbonate dehydratase activity [GO:0004089];-;-
A0A2I4F546	putative chloride channel-like protein CLC-g	108995632	LOC108995632	-	voltage-gated chloride channel activity [GO:0005247];-	integral component of membrane [GO:0016021];-	-;voltage-gated chloride channel activity [GO:0005247];-;integral component of membrane [GO:0016021];-
A0A2I4F4W8	Glucose-6-phosphate isomerase	108995559	LOC108995559	glycolytic process [GO:0006096];-;gluconeogenesis [GO:0006094]	glucose-6-phosphate isomerase activity [GO:0004347];-	-	glycolytic process [GO:0006096];-;gluconeogenesis [GO:0006094];glucose-6-phosphate isomerase activity [GO:0004347];-;-
A0A2I4F4W8	Glucose-6-phosphate isomerase	108995559	LOC108995559	-;gluconeogenesis [GO:0006094];glycolytic process [GO:0006096]	-;glucose-6-phosphate isomerase activity [GO:0004347]	-	-;gluconeogenesis [GO:0006094];glycolytic process [GO:0006096];-;glucose-6-phosphate isomerase activity [GO:0004347];-
A0A2I4F4R8	phosphoglucomutase, cytoplasmic-like	108995508	LOC108995508	carbohydrate metabolic process [GO:0005975];-	-;magnesium ion binding [GO:0000287];intramolecular transferase activity, phosphotransferases [GO:0016868]	-	carbohydrate metabolic process [GO:0005975];-;-;magnesium ion binding [GO:0000287];intramolecular transferase activity, phosphotransferases [GO:0016868];-
A0A2I4F4R8	phosphoglucomutase, cytoplasmic-like	108995508	LOC108995508	-;carbohydrate metabolic process [GO:0005975]	-;intramolecular transferase activity, phosphotransferases [GO:0016868];magnesium ion binding [GO:0000287]	-	-;carbohydrate metabolic process [GO:0005975];-;intramolecular transferase activity, phosphotransferases [GO:0016868];magnesium ion binding [GO:0000287];-
A0A2I4F3W3	vicilin-like seed storage protein At2g18540	108995264	LOC108995264	-	nutrient reservoir activity [GO:0045735];-	integral component of membrane [GO:0016021];-	-;nutrient reservoir activity [GO:0045735];-;integral component of membrane [GO:0016021];-
A0A2I4F3W3	vicilin-like seed storage protein At2g18540	108995264	LOC108995264	-	-;nutrient reservoir activity [GO:0045735]	-;integral component of membrane [GO:0016021]	-;-;nutrient reservoir activity [GO:0045735];-;integral component of membrane [GO:0016021]
A0A2I4F3S9	ferredoxin-dependent glutamate synthase, chloroplastic-like isoform X2	108995228	LOC108995228	glutamate biosynthetic process [GO:0006537];-	-;glutamate synthase activity [GO:0015930]	-	glutamate biosynthetic process [GO:0006537];-;-;glutamate synthase activity [GO:0015930];-
A0A2I4F3S9	ferredoxin-dependent glutamate synthase, chloroplastic-like isoform X2	108995228	LOC108995228	-;glutamate biosynthetic process [GO:0006537]	-;glutamate synthase activity [GO:0015930]	-	-;glutamate biosynthetic process [GO:0006537];-;glutamate synthase activity [GO:0015930];-
A0A2I4F3R2	barwin-like	108995226	LOC108995226	defense response to fungus [GO:0050832];defense response to bacterium [GO:0042742];-	-;chitin binding [GO:0008061]	-	defense response to fungus [GO:0050832];defense response to bacterium [GO:0042742];-;-;chitin binding [GO:0008061];-
A0A2I4F3R2	barwin-like	108995226	LOC108995226	-;defense response to bacterium [GO:0042742];defense response to fungus [GO:0050832]	-;chitin binding [GO:0008061]	-	-;defense response to bacterium [GO:0042742];defense response to fungus [GO:0050832];-;chitin binding [GO:0008061];-
A0A2I4F3L2	pyruvate decarboxylase 1-like	108995175	LOC108995175	-	thiamine pyrophosphate binding [GO:0030976];carboxy-lyase activity [GO:0016831];magnesium ion binding [GO:0000287]	-	-;thiamine pyrophosphate binding [GO:0030976];carboxy-lyase activity [GO:0016831];magnesium ion binding [GO:0000287];-
A0A2I4F3L2	pyruvate decarboxylase 1-like	108995175	LOC108995175	-	carboxy-lyase activity [GO:0016831];thiamine pyrophosphate binding [GO:0030976];magnesium ion binding [GO:0000287]	-	-;carboxy-lyase activity [GO:0016831];thiamine pyrophosphate binding [GO:0030976];magnesium ion binding [GO:0000287];-
A0A2I4F3H8	acyl-coenzyme A oxidase 4, peroxisomal isoform X2	108995162	LOC108995162	-	flavin adenine dinucleotide binding [GO:0050660];acyl-CoA dehydrogenase activity [GO:0003995]	-	-;flavin adenine dinucleotide binding [GO:0050660];acyl-CoA dehydrogenase activity [GO:0003995];-
A0A2I4F3E2	flavonoid 3',5'-hydroxylase 1-like	108995123	LOC108995123	-	heme binding [GO:0020037];monooxygenase activity [GO:0004497];-;iron ion binding [GO:0005506];oxidoreductase activity, acting on paired donors, with incorporation or reduction of molecular oxygen [GO:0016705]	-;integral component of membrane [GO:0016021]	-;heme binding [GO:0020037];monooxygenase activity [GO:0004497];-;iron ion binding [GO:0005506];oxidoreductase activity, acting on paired donors, with incorporation or reduction of molecular oxygen [GO:0016705];-;integral component of membrane [GO:0016021]
A0A2I4F337	serine/threonine-protein kinase RUNKEL	108995040	LOC108995040	-	protein kinase activity [GO:0004672];ATP binding [GO:0005524]	-	-;protein kinase activity [GO:0004672];ATP binding [GO:0005524];-
A0A2I4F2B2	Fructose-bisphosphate aldolase	108994846	LOC108994846	-;glycolytic process [GO:0006096]	fructose-bisphosphate aldolase activity [GO:0004332];-	-	-;glycolytic process [GO:0006096];fructose-bisphosphate aldolase activity [GO:0004332];-;-
A0A2I4F2B2	Fructose-bisphosphate aldolase	108994846	LOC108994846	-;glycolytic process [GO:0006096]	-;fructose-bisphosphate aldolase activity [GO:0004332]	-	-;glycolytic process [GO:0006096];-;fructose-bisphosphate aldolase activity [GO:0004332];-
A0A2I4F275	Dihydrolipoyl dehydrogenase	108994825	LOC108994825	cell redox homeostasis [GO:0045454];-	electron transfer activity [GO:0009055];dihydrolipoyl dehydrogenase activity [GO:0004148];flavin adenine dinucleotide binding [GO:0050660];-	-;cell [GO:0005623]	cell redox homeostasis [GO:0045454];-;electron transfer activity [GO:0009055];dihydrolipoyl dehydrogenase activity [GO:0004148];flavin adenine dinucleotide binding [GO:0050660];-;-;cell [GO:0005623]
A0A2I4F275	Dihydrolipoyl dehydrogenase	108994825	LOC108994825	-;cell redox homeostasis [GO:0045454]	-;dihydrolipoyl dehydrogenase activity [GO:0004148];flavin adenine dinucleotide binding [GO:0050660];electron transfer activity [GO:0009055]	-;cell [GO:0005623]	-;cell redox homeostasis [GO:0045454];-;dihydrolipoyl dehydrogenase activity [GO:0004148];flavin adenine dinucleotide binding [GO:0050660];electron transfer activity [GO:0009055];-;cell [GO:0005623]
A0A2I4F220	uncharacterized protein LOC108994788 isoform X2	108994788	LOC108994788	chromatin remodeling [GO:0006338];-	-	Ino80 complex [GO:0031011];-	chromatin remodeling [GO:0006338];-;-;Ino80 complex [GO:0031011];-
A0A2I4F1Y6	Purple acid phosphatase	108994751	LOC108994751	-	acid phosphatase activity [GO:0003993];metal ion binding [GO:0046872]	-	-;acid phosphatase activity [GO:0003993];metal ion binding [GO:0046872];-
A0A2I4F1Y6	Purple acid phosphatase	108994751	LOC108994751	-	metal ion binding [GO:0046872];acid phosphatase activity [GO:0003993]	-	-;metal ion binding [GO:0046872];acid phosphatase activity [GO:0003993];-
A0A2I4F1R5	Pectinesterase	108994719	LOC108994719	pectin catabolic process [GO:0045490];-;cell wall modification [GO:0042545]	pectinesterase activity [GO:0030599];aspartyl esterase activity [GO:0045330];enzyme inhibitor activity [GO:0004857];-	cell wall [GO:0005618];integral component of membrane [GO:0016021];extracellular region [GO:0005576];-	pectin catabolic process [GO:0045490];-;cell wall modification [GO:0042545];pectinesterase activity [GO:0030599];aspartyl esterase activity [GO:0045330];enzyme inhibitor activity [GO:0004857];-;cell wall [GO:0005618];integral component of membrane [GO:0016021];extracellular region [GO:0005576];-
A0A2I4F1N0	aspartic proteinase Asp1-like	108994690	LOC108994690	-	aspartic-type endopeptidase activity [GO:0004190]	-	-;aspartic-type endopeptidase activity [GO:0004190];-
A0A2I4F0G5	plasminogen activator inhibitor 1 RNA-binding protein	108994390	LOC108994390	-	RNA binding [GO:0003723]	-	-;RNA binding [GO:0003723];-
A0A2I4F0A4	Acyl-coenzyme A oxidase	108994365	LOC108994365	fatty acid beta-oxidation [GO:0006635];-	FAD binding [GO:0071949];-;acyl-CoA oxidase activity [GO:0003997]	peroxisome [GO:0005777];-	fatty acid beta-oxidation [GO:0006635];-;FAD binding [GO:0071949];-;acyl-CoA oxidase activity [GO:0003997];peroxisome [GO:0005777];-
A0A2I4F0A4	Acyl-coenzyme A oxidase	108994365	LOC108994365	-;fatty acid beta-oxidation [GO:0006635]	-;acyl-CoA oxidase activity [GO:0003997];FAD binding [GO:0071949]	peroxisome [GO:0005777];-	-;fatty acid beta-oxidation [GO:0006635];-;acyl-CoA oxidase activity [GO:0003997];FAD binding [GO:0071949];peroxisome [GO:0005777];-
A0A2I4EZQ7	alpha-1,4-glucan-protein synthase [UDP-forming]	108994209	LOC108994209	plant-type cell wall organization or biogenesis [GO:0071669];-	-;intramolecular transferase activity [GO:0016866]	-	plant-type cell wall organization or biogenesis [GO:0071669];-;-;intramolecular transferase activity [GO:0016866];-
A0A2I4EZQ7	alpha-1,4-glucan-protein synthase [UDP-forming]	108994209	LOC108994209	-;plant-type cell wall organization or biogenesis [GO:0071669]	-;intramolecular transferase activity [GO:0016866]	-	-;plant-type cell wall organization or biogenesis [GO:0071669];-;intramolecular transferase activity [GO:0016866];-
A0A2I4EZF3	kinesin-4-like isoform X3	108994136	LOC108994136	microtubule-based movement [GO:0007018];-	microtubule motor activity [GO:0003777];ATP binding [GO:0005524];microtubule binding [GO:0008017];-	-	microtubule-based movement [GO:0007018];-;microtubule motor activity [GO:0003777];ATP binding [GO:0005524];microtubule binding [GO:0008017];-;-
A0A2I4EYW8	Histone H4	108993012108993974108999018109002633109007017109016888109021738109021742	LOC108993974	-	protein heterodimerization activity [GO:0046982];-;DNA binding [GO:0003677]	nucleus [GO:0005634];-;nucleosome [GO:0000786]	-;protein heterodimerization activity [GO:0046982];-;DNA binding [GO:0003677];nucleus [GO:0005634];-;nucleosome [GO:0000786]
A0A2I4EYW8	Histone H4	108993012108993974108999018109002633109007017109016888109021738109021742	LOC108993974	-	protein heterodimerization activity [GO:0046982];-;DNA binding [GO:0003677]	-;nucleosome [GO:0000786];nucleus [GO:0005634]	-;protein heterodimerization activity [GO:0046982];-;DNA binding [GO:0003677];-;nucleosome [GO:0000786];nucleus [GO:0005634]
A0A2I4EYU6	probable NOT transcription complex subunit VIP2	108993956	LOC108993956	regulation of transcription, DNA-templated [GO:0006355];-	-	nucleus [GO:0005634];CCR4-NOT core complex [GO:0030015];-	regulation of transcription, DNA-templated [GO:0006355];-;-;nucleus [GO:0005634];CCR4-NOT core complex [GO:0030015];-
A0A2I4EY62	uncharacterized protein LOC108993774	108993774	LOC108993774	-	catalytic activity [GO:0003824]	-	-;catalytic activity [GO:0003824];-
A0A2I4EXU6	Proteasome subunit alpha type	108993688	LOC108993688	ubiquitin-dependent protein catabolic process [GO:0006511];-	threonine-type endopeptidase activity [GO:0004298];-	nucleus [GO:0005634];proteasome core complex, alpha-subunit complex [GO:0019773];cytoplasm [GO:0005737];-	ubiquitin-dependent protein catabolic process [GO:0006511];-;threonine-type endopeptidase activity [GO:0004298];-;nucleus [GO:0005634];proteasome core complex, alpha-subunit complex [GO:0019773];cytoplasm [GO:0005737];-
A0A2I4EXU6	Proteasome subunit alpha type	108993688	LOC108993688	ubiquitin-dependent protein catabolic process [GO:0006511];-	-;threonine-type endopeptidase activity [GO:0004298]	-;cytoplasm [GO:0005737];nucleus [GO:0005634];proteasome core complex, alpha-subunit complex [GO:0019773]	ubiquitin-dependent protein catabolic process [GO:0006511];-;-;threonine-type endopeptidase activity [GO:0004298];-;cytoplasm [GO:0005737];nucleus [GO:0005634];proteasome core complex, alpha-subunit complex [GO:0019773]
A0A2I4EXR1	nitrogen regulatory protein P-II homolog	108993646	LOC108993646	regulation of nitrogen utilization [GO:0006808];-	enzyme regulator activity [GO:0030234];-	-	regulation of nitrogen utilization [GO:0006808];-;enzyme regulator activity [GO:0030234];-;-
A0A2I4EXR1	nitrogen regulatory protein P-II homolog	108993646	LOC108993646	-;regulation of nitrogen utilization [GO:0006808]	-;enzyme regulator activity [GO:0030234]	-	-;regulation of nitrogen utilization [GO:0006808];-;enzyme regulator activity [GO:0030234];-
A0A2I4EXA3	dehydrin Xero 1-like	108993526	LOC108993526	response to water [GO:0009415]	-	-	response to water [GO:0009415];-;-
A0A2I4EX36	Glycosyltransferase	108993482	LOC108993482	-	transferase activity, transferring hexosyl groups [GO:0016758]	-	-;transferase activity, transferring hexosyl groups [GO:0016758];-
A0A2I4EWQ5	(RS)-norcoclaurine 6-O-methyltransferase-like	108993389	LOC108993389	methylation [GO:0032259];-	protein dimerization activity [GO:0046983];O-methyltransferase activity [GO:0008171];-	-	methylation [GO:0032259];-;protein dimerization activity [GO:0046983];O-methyltransferase activity [GO:0008171];-;-
A0A2I4EWQ5	(RS)-norcoclaurine 6-O-methyltransferase-like	108993389	LOC108993389	-;methylation [GO:0032259]	-;O-methyltransferase activity [GO:0008171];protein dimerization activity [GO:0046983]	-	-;methylation [GO:0032259];-;O-methyltransferase activity [GO:0008171];protein dimerization activity [GO:0046983];-
A0A2I4EWQ1	probable aquaporin PIP2-8	108993386	LOC108993386	-	channel activity [GO:0015267];-	integral component of membrane [GO:0016021];-	-;channel activity [GO:0015267];-;integral component of membrane [GO:0016021];-
A0A2I4EWQ1	probable aquaporin PIP2-8	108993386	LOC108993386	-	-;channel activity [GO:0015267]	-;integral component of membrane [GO:0016021]	-;-;channel activity [GO:0015267];-;integral component of membrane [GO:0016021]
A0A2I4EV32	probable mediator of RNA polymerase II transcription subunit 37c	108992981	LOC108992981	-	ATP binding [GO:0005524]	-	-;ATP binding [GO:0005524];-
A0A2I4EV03	Histone H2B	108992962	LOC108992962	-	protein heterodimerization activity [GO:0046982];-;DNA binding [GO:0003677]	nucleus [GO:0005634];-;nucleosome [GO:0000786]	-;protein heterodimerization activity [GO:0046982];-;DNA binding [GO:0003677];nucleus [GO:0005634];-;nucleosome [GO:0000786]
A0A2I4EV03	Histone H2B	108992962	LOC108992962	-	protein heterodimerization activity [GO:0046982];-;DNA binding [GO:0003677]	-;nucleosome [GO:0000786];nucleus [GO:0005634]	-;protein heterodimerization activity [GO:0046982];-;DNA binding [GO:0003677];-;nucleosome [GO:0000786];nucleus [GO:0005634]
A0A2I4EUW9	methyl-CpG-binding domain-containing protein 5-like	108992930	LOC108992930	-	-;DNA binding [GO:0003677]	nucleus [GO:0005634];-	-;-;DNA binding [GO:0003677];nucleus [GO:0005634];-
A0A2I4EUW9	methyl-CpG-binding domain-containing protein 5-like	108992930	LOC108992930	-	-;DNA binding [GO:0003677]	-;nucleus [GO:0005634]	-;-;DNA binding [GO:0003677];-;nucleus [GO:0005634]
A0A2I4EUJ4	Alpha-mannosidase	108992841	LOC108992841	mannose metabolic process [GO:0006013];-	metal ion binding [GO:0046872];carbohydrate binding [GO:0030246];alpha-mannosidase activity [GO:0004559];-	integral component of membrane [GO:0016021];-	mannose metabolic process [GO:0006013];-;metal ion binding [GO:0046872];carbohydrate binding [GO:0030246];alpha-mannosidase activity [GO:0004559];-;integral component of membrane [GO:0016021];-
A0A2I4EUJ4	Alpha-mannosidase	108992841	LOC108992841	-;mannose metabolic process [GO:0006013]	metal ion binding [GO:0046872];-;alpha-mannosidase activity [GO:0004559];carbohydrate binding [GO:0030246]	-;integral component of membrane [GO:0016021]	-;mannose metabolic process [GO:0006013];metal ion binding [GO:0046872];-;alpha-mannosidase activity [GO:0004559];carbohydrate binding [GO:0030246];-;integral component of membrane [GO:0016021]
A0A2I4EUF7	Thioredoxin	108992824	LOC108992824	cell redox homeostasis [GO:0045454];glycerol ether metabolic process [GO:0006662];-	protein disulfide oxidoreductase activity [GO:0015035];-	-;cell [GO:0005623]	cell redox homeostasis [GO:0045454];glycerol ether metabolic process [GO:0006662];-;protein disulfide oxidoreductase activity [GO:0015035];-;-;cell [GO:0005623]
A0A2I4EUF7	Thioredoxin	108992824	LOC108992824	-;glycerol ether metabolic process [GO:0006662];cell redox homeostasis [GO:0045454]	-;protein disulfide oxidoreductase activity [GO:0015035]	-;cell [GO:0005623]	-;glycerol ether metabolic process [GO:0006662];cell redox homeostasis [GO:0045454];-;protein disulfide oxidoreductase activity [GO:0015035];-;cell [GO:0005623]
A0A2I4ETX8	aldehyde dehydrogenase family 2 member C4-like isoform X2	108992687	LOC108992687	-	oxidoreductase activity, acting on the aldehyde or oxo group of donors, NAD or NADP as acceptor [GO:0016620]	-	-;oxidoreductase activity, acting on the aldehyde or oxo group of donors, NAD or NADP as acceptor [GO:0016620];-
A0A2I4ETU1	uncharacterized protein LOC108992660 isoform X2	108992660	LOC108992660	metal ion transport [GO:0030001];-	-;metal ion binding [GO:0046872]	-	metal ion transport [GO:0030001];-;-;metal ion binding [GO:0046872];-
A0A2I4ETK6	Proteasome subunit alpha type	108992590	LOC108992590	ubiquitin-dependent protein catabolic process [GO:0006511];-	threonine-type endopeptidase activity [GO:0004298];-	nucleus [GO:0005634];proteasome core complex, alpha-subunit complex [GO:0019773];cytoplasm [GO:0005737];-	ubiquitin-dependent protein catabolic process [GO:0006511];-;threonine-type endopeptidase activity [GO:0004298];-;nucleus [GO:0005634];proteasome core complex, alpha-subunit complex [GO:0019773];cytoplasm [GO:0005737];-
A0A2I4ETK6	Proteasome subunit alpha type	108992590	LOC108992590	ubiquitin-dependent protein catabolic process [GO:0006511];-	-;threonine-type endopeptidase activity [GO:0004298]	-;cytoplasm [GO:0005737];nucleus [GO:0005634];proteasome core complex, alpha-subunit complex [GO:0019773]	ubiquitin-dependent protein catabolic process [GO:0006511];-;-;threonine-type endopeptidase activity [GO:0004298];-;cytoplasm [GO:0005737];nucleus [GO:0005634];proteasome core complex, alpha-subunit complex [GO:0019773]
A0A2I4ETB2	Malate dehydrogenase	108992489	LOC108992489	malate metabolic process [GO:0006108];tricarboxylic acid cycle [GO:0006099];carbohydrate metabolic process [GO:0005975];-	-;L-malate dehydrogenase activity [GO:0030060]	-	malate metabolic process [GO:0006108];tricarboxylic acid cycle [GO:0006099];carbohydrate metabolic process [GO:0005975];-;-;L-malate dehydrogenase activity [GO:0030060];-
A0A2I4ETB2	Malate dehydrogenase	108992489	LOC108992489	-;malate metabolic process [GO:0006108];tricarboxylic acid cycle [GO:0006099];carbohydrate metabolic process [GO:0005975]	L-malate dehydrogenase activity [GO:0030060];-	-	-;malate metabolic process [GO:0006108];tricarboxylic acid cycle [GO:0006099];carbohydrate metabolic process [GO:0005975];L-malate dehydrogenase activity [GO:0030060];-;-
A0A2I4ETA7	uncharacterized protein LOC108992488	108992488	LOC108992488	-;protein N-linked glycosylation [GO:0006487]	-;alpha-1,6-mannosylglycoprotein 6-beta-N-acetylglucosaminyltransferase activity [GO:0030144]	-	-;protein N-linked glycosylation [GO:0006487];-;alpha-1,6-mannosylglycoprotein 6-beta-N-acetylglucosaminyltransferase activity [GO:0030144];-
A0A2I4ET35	histone acetyltransferase HAC1-like	108992452	LOC108992452	regulation of transcription, DNA-templated [GO:0006355];-	zinc ion binding [GO:0008270];histone acetyltransferase activity [GO:0004402];-;transcription coregulator activity [GO:0003712]	nucleus [GO:0005634];-	regulation of transcription, DNA-templated [GO:0006355];-;zinc ion binding [GO:0008270];histone acetyltransferase activity [GO:0004402];-;transcription coregulator activity [GO:0003712];nucleus [GO:0005634];-
A0A2I4ESR6	serpin-ZX-like	108992353	LOC108992353	-	-	extracellular space [GO:0005615]	-;-;extracellular space [GO:0005615]
A0A2I4ES79	Aspartate aminotransferase	108992218	LOC108992218	biosynthetic process [GO:0009058];-;cellular amino acid metabolic process [GO:0006520]	pyridoxal phosphate binding [GO:0030170];-;L-aspartate [GO:0004069]	-	biosynthetic process [GO:0009058];-;cellular amino acid metabolic process [GO:0006520];pyridoxal phosphate binding [GO:0030170];-;L-aspartate [GO:0004069];-
A0A2I4ES79	Aspartate aminotransferase	108992218	LOC108992218	-;biosynthetic process [GO:0009058];cellular amino acid metabolic process [GO:0006520]	-;pyridoxal phosphate binding [GO:0030170];L-aspartate [GO:0004069]	-	-;biosynthetic process [GO:0009058];cellular amino acid metabolic process [GO:0006520];-;pyridoxal phosphate binding [GO:0030170];L-aspartate [GO:0004069];-
A0A2I4ERI4	probable serine protease EDA2	108992024	LOC108992024	-	serine-type peptidase activity [GO:0008236]	-	-;serine-type peptidase activity [GO:0008236];-
A0A2I4ERG1	Malate synthase	108991981	LOC108991981	tricarboxylic acid cycle [GO:0006099];glyoxylate cycle [GO:0006097];-	-;malate synthase activity [GO:0004474]	-	tricarboxylic acid cycle [GO:0006099];glyoxylate cycle [GO:0006097];-;-;malate synthase activity [GO:0004474];-
A0A2I4ERG1	Malate synthase	108991981	LOC108991981	-;glyoxylate cycle [GO:0006097];tricarboxylic acid cycle [GO:0006099]	-;malate synthase activity [GO:0004474]	-	-;glyoxylate cycle [GO:0006097];tricarboxylic acid cycle [GO:0006099];-;malate synthase activity [GO:0004474];-
A0A2I4ER46	Superoxide dismutase	108991905	LOC108991905	-	metal ion binding [GO:0046872];superoxide dismutase activity [GO:0004784]	-	-;metal ion binding [GO:0046872];superoxide dismutase activity [GO:0004784];-
A0A2I4ER41	Ferritin	108991900	LOC108991900	cellular iron ion homeostasis [GO:0006879];iron ion transport [GO:0006826];-	ferric iron binding [GO:0008199];ferroxidase activity [GO:0004322];-	-;cell [GO:0005623]	cellular iron ion homeostasis [GO:0006879];iron ion transport [GO:0006826];-;ferric iron binding [GO:0008199];ferroxidase activity [GO:0004322];-;-;cell [GO:0005623]
A0A2I4ER41	Ferritin	108991900	LOC108991900	-;iron ion transport [GO:0006826];cellular iron ion homeostasis [GO:0006879]	ferric iron binding [GO:0008199];-;ferroxidase activity [GO:0004322]	-;cell [GO:0005623]	-;iron ion transport [GO:0006826];cellular iron ion homeostasis [GO:0006879];ferric iron binding [GO:0008199];-;ferroxidase activity [GO:0004322];-;cell [GO:0005623]
A0A2I4ER18	NF-X1-type zinc finger protein NFXL2 isoform X2	108991893	LOC108991893	-	zinc ion binding [GO:0008270];DNA-binding transcription factor activity [GO:0003700];-	nucleus [GO:0005634];integral component of membrane [GO:0016021];-	-;zinc ion binding [GO:0008270];DNA-binding transcription factor activity [GO:0003700];-;nucleus [GO:0005634];integral component of membrane [GO:0016021];-
A0A2I4EPC6	glutaredoxin-like	108991462	LOC108991462	cell redox homeostasis [GO:0045454];-	electron transfer activity [GO:0009055];protein disulfide oxidoreductase activity [GO:0015035];-	-;cell [GO:0005623]	cell redox homeostasis [GO:0045454];-;electron transfer activity [GO:0009055];protein disulfide oxidoreductase activity [GO:0015035];-;-;cell [GO:0005623]
A0A2I4EPC6	glutaredoxin-like	108991462	LOC108991462	-;cell redox homeostasis [GO:0045454]	-;electron transfer activity [GO:0009055];protein disulfide oxidoreductase activity [GO:0015035]	-;cell [GO:0005623]	-;cell redox homeostasis [GO:0045454];-;electron transfer activity [GO:0009055];protein disulfide oxidoreductase activity [GO:0015035];-;cell [GO:0005623]
A0A2I4ENV7	thioredoxin H-type-like isoform X1	108991341	LOC108991341	cell redox homeostasis [GO:0045454];glycerol ether metabolic process [GO:0006662];-	protein disulfide oxidoreductase activity [GO:0015035];-	-;cell [GO:0005623]	cell redox homeostasis [GO:0045454];glycerol ether metabolic process [GO:0006662];-;protein disulfide oxidoreductase activity [GO:0015035];-;-;cell [GO:0005623]
A0A2I4ENV7	thioredoxin H-type-like isoform X1	108991341	LOC108991341	-;glycerol ether metabolic process [GO:0006662];cell redox homeostasis [GO:0045454]	-;protein disulfide oxidoreductase activity [GO:0015035]	-;cell [GO:0005623]	-;glycerol ether metabolic process [GO:0006662];cell redox homeostasis [GO:0045454];-;protein disulfide oxidoreductase activity [GO:0015035];-;cell [GO:0005623]
A0A2I4ENS6	Exocyst complex component SEC5	108991329	LOC108991329	protein transport [GO:0015031];exocytosis [GO:0006887];-;Golgi to plasma membrane transport [GO:0006893]	-	exocyst [GO:0000145];-	protein transport [GO:0015031];exocytosis [GO:0006887];-;Golgi to plasma membrane transport [GO:0006893];-;exocyst [GO:0000145];-
A0A2I4ENE9	Cyanate hydratase	108991204	LOC108991204	cyanate metabolic process [GO:0009439];-	cyanate hydratase activity [GO:0008824];-;DNA binding [GO:0003677]	-	cyanate metabolic process [GO:0009439];-;cyanate hydratase activity [GO:0008824];-;DNA binding [GO:0003677];-
A0A2I4ENE9	Cyanate hydratase	108991204	LOC108991204	-;cyanate metabolic process [GO:0009439]	-;DNA binding [GO:0003677];cyanate hydratase activity [GO:0008824]	-	-;cyanate metabolic process [GO:0009439];-;DNA binding [GO:0003677];cyanate hydratase activity [GO:0008824];-
A0A2I4ENB2	uncharacterized protein LOC108991179 isoform X2	108991179	LOC108991179	-	-	nucleus [GO:0005634]	-;-;nucleus [GO:0005634]
A0A2I4EMM7	Thiamine thiazole synthase, chloroplastic	108990968	LOC108990968	thiazole biosynthetic process [GO:0052837];-;thiamine biosynthetic process [GO:0009228]	transferase activity, transferring pentosyl groups [GO:0016763];-;iron ion binding [GO:0005506]	cytosol [GO:0005829];chloroplast stroma [GO:0009570];-	thiazole biosynthetic process [GO:0052837];-;thiamine biosynthetic process [GO:0009228];transferase activity, transferring pentosyl groups [GO:0016763];-;iron ion binding [GO:0005506];cytosol [GO:0005829];chloroplast stroma [GO:0009570];-
A0A2I4EMM7	Thiamine thiazole synthase, chloroplastic	108990968	LOC108990968	thiazole biosynthetic process [GO:0052837];-;thiamine biosynthetic process [GO:0009228]	-;iron ion binding [GO:0005506];transferase activity, transferring pentosyl groups [GO:0016763]	-;cytosol [GO:0005829];chloroplast stroma [GO:0009570]	thiazole biosynthetic process [GO:0052837];-;thiamine biosynthetic process [GO:0009228];-;iron ion binding [GO:0005506];transferase activity, transferring pentosyl groups [GO:0016763];-;cytosol [GO:0005829];chloroplast stroma [GO:0009570]
A0A2I4EKW7	IAA-amino acid hydrolase ILR1-like	108990504	LOC108990504	-	hydrolase activity [GO:0016787]	-	-;hydrolase activity [GO:0016787];-
A0A2I4EKH7	low-temperature-induced cysteine proteinase-like	108990396	LOC108990396	-	cysteine-type peptidase activity [GO:0008234];-	integral component of membrane [GO:0016021];-	-;cysteine-type peptidase activity [GO:0008234];-;integral component of membrane [GO:0016021];-
A0A2I4EKH7	low-temperature-induced cysteine proteinase-like	108990396	LOC108990396	-	-;cysteine-type peptidase activity [GO:0008234]	-;integral component of membrane [GO:0016021]	-;-;cysteine-type peptidase activity [GO:0008234];-;integral component of membrane [GO:0016021]
A0A2I4EJZ6	60S ribosomal protein L18a	108990266	LOC108990266	translation [GO:0006412];-	structural constituent of ribosome [GO:0003735];-	ribosome [GO:0005840];-	translation [GO:0006412];-;structural constituent of ribosome [GO:0003735];-;ribosome [GO:0005840];-
A0A2I4EJZ6	60S ribosomal protein L18a	108990266	LOC108990266	-;translation [GO:0006412]	-;structural constituent of ribosome [GO:0003735]	-;ribosome [GO:0005840]	-;translation [GO:0006412];-;structural constituent of ribosome [GO:0003735];-;ribosome [GO:0005840]
A0A2I4EJ76	Nucleoside diphosphate kinase	108990044	LOC108990044	GTP biosynthetic process [GO:0006183];CTP biosynthetic process [GO:0006241];UTP biosynthetic process [GO:0006228];-	nucleoside diphosphate kinase activity [GO:0004550];ATP binding [GO:0005524];-	-	GTP biosynthetic process [GO:0006183];CTP biosynthetic process [GO:0006241];UTP biosynthetic process [GO:0006228];-;nucleoside diphosphate kinase activity [GO:0004550];ATP binding [GO:0005524];-;-
A0A2I4EJ76	Nucleoside diphosphate kinase	108990044	LOC108990044	UTP biosynthetic process [GO:0006228];-;CTP biosynthetic process [GO:0006241];GTP biosynthetic process [GO:0006183]	nucleoside diphosphate kinase activity [GO:0004550];-;ATP binding [GO:0005524]	-	UTP biosynthetic process [GO:0006228];-;CTP biosynthetic process [GO:0006241];GTP biosynthetic process [GO:0006183];nucleoside diphosphate kinase activity [GO:0004550];-;ATP binding [GO:0005524];-
A0A2I4EI97	Pyruvate dehydrogenase E1 component subunit alpha	108989818	LOC108989818	acetyl-CoA biosynthetic process from pyruvate [GO:0006086];-	pyruvate dehydrogenase (acetyl-transferring) activity [GO:0004739];-	-;intracellular membrane-bounded organelle [GO:0043231]	acetyl-CoA biosynthetic process from pyruvate [GO:0006086];-;pyruvate dehydrogenase (acetyl-transferring) activity [GO:0004739];-;-;intracellular membrane-bounded organelle [GO:0043231]
A0A2I4EI97	Pyruvate dehydrogenase E1 component subunit alpha	108989818	LOC108989818	-;acetyl-CoA biosynthetic process from pyruvate [GO:0006086]	-;pyruvate dehydrogenase (acetyl-transferring) activity [GO:0004739]	-;intracellular membrane-bounded organelle [GO:0043231]	-;acetyl-CoA biosynthetic process from pyruvate [GO:0006086];-;pyruvate dehydrogenase (acetyl-transferring) activity [GO:0004739];-;intracellular membrane-bounded organelle [GO:0043231]
A0A2I4EI13	xaa-Pro dipeptidase	108989765	LOC108989765	-	aminopeptidase activity [GO:0004177];manganese ion binding [GO:0030145]	-	-;aminopeptidase activity [GO:0004177];manganese ion binding [GO:0030145];-
A0A2I4EHV4	somatic embryogenesis receptor kinase 1-like	108989710	LOC108989710	-	kinase activity [GO:0016301]	-	-;kinase activity [GO:0016301];-
A0A2I4EGV9	homocysteine S-methyltransferase 3-like	108989475	LOC108989475	methionine biosynthetic process [GO:0009086];methylation [GO:0032259];-	-;zinc ion binding [GO:0008270];betaine-homocysteine S-methyltransferase activity [GO:0047150]	-	methionine biosynthetic process [GO:0009086];methylation [GO:0032259];-;-;zinc ion binding [GO:0008270];betaine-homocysteine S-methyltransferase activity [GO:0047150];-
A0A2I4EGV9	homocysteine S-methyltransferase 3-like	108989475	LOC108989475	-;methylation [GO:0032259];methionine biosynthetic process [GO:0009086]	-;zinc ion binding [GO:0008270];betaine-homocysteine S-methyltransferase activity [GO:0047150]	-	-;methylation [GO:0032259];methionine biosynthetic process [GO:0009086];-;zinc ion binding [GO:0008270];betaine-homocysteine S-methyltransferase activity [GO:0047150];-
A0A2I4EGR0	nascent polypeptide-associated complex subunit alpha-like protein 1	108989434	LOC108989434	-	-	nascent polypeptide-associated complex [GO:0005854]	-;-;nascent polypeptide-associated complex [GO:0005854]
A0A2I4EGM2	heat shock protein 90-5, chloroplastic	108989413	LOC108989413	protein folding [GO:0006457];-	unfolded protein binding [GO:0051082];ATP binding [GO:0005524];-	-	protein folding [GO:0006457];-;unfolded protein binding [GO:0051082];ATP binding [GO:0005524];-;-
A0A2I4EGM2	heat shock protein 90-5, chloroplastic	108989413	LOC108989413	-;protein folding [GO:0006457]	-;unfolded protein binding [GO:0051082];ATP binding [GO:0005524]	-	-;protein folding [GO:0006457];-;unfolded protein binding [GO:0051082];ATP binding [GO:0005524];-
A0A2I4EG83	11S globulin seed storage protein 2-like	108989296109018071	LOC108989296	-	nutrient reservoir activity [GO:0045735]	-	-;nutrient reservoir activity [GO:0045735];-
A0A2I4EFQ7	40S ribosomal protein S18-like	108989152	LOC108989152	translation [GO:0006412];-	structural constituent of ribosome [GO:0003735];RNA binding [GO:0003723];-	integral component of membrane [GO:0016021];ribosome [GO:0005840];-	translation [GO:0006412];-;structural constituent of ribosome [GO:0003735];RNA binding [GO:0003723];-;integral component of membrane [GO:0016021];ribosome [GO:0005840];-
A0A2I4EFQ7	40S ribosomal protein S18-like	108989152	LOC108989152	-;translation [GO:0006412]	-;structural constituent of ribosome [GO:0003735];RNA binding [GO:0003723]	-;integral component of membrane [GO:0016021];ribosome [GO:0005840]	-;translation [GO:0006412];-;structural constituent of ribosome [GO:0003735];RNA binding [GO:0003723];-;integral component of membrane [GO:0016021];ribosome [GO:0005840]
A0A2I4EFL0	aspartyl protease AED3-like	108989124	LOC108989124	-	aspartic-type endopeptidase activity [GO:0004190]	-	-;aspartic-type endopeptidase activity [GO:0004190];-
A0A2I4EF36	Pectinesterase	108989014	LOC108989014	pectin catabolic process [GO:0045490];-;cell wall modification [GO:0042545]	pectinesterase activity [GO:0030599];aspartyl esterase activity [GO:0045330];enzyme inhibitor activity [GO:0004857];-	-	pectin catabolic process [GO:0045490];-;cell wall modification [GO:0042545];pectinesterase activity [GO:0030599];aspartyl esterase activity [GO:0045330];enzyme inhibitor activity [GO:0004857];-;-
A0A2I4EF18	serine/threonine-protein kinase SAPK2-like isoform X2	108989000	LOC108989000	-	ATP binding [GO:0005524];protein serine/threonine kinase activity [GO:0004674]	-	-;ATP binding [GO:0005524];protein serine/threonine kinase activity [GO:0004674];-
A0A2I4EEQ0	elongation factor 1-gamma	108988927	LOC108988927	-	translation elongation factor activity [GO:0003746]	-	-;translation elongation factor activity [GO:0003746];-
A0A2I4EED0	branched-chain-amino-acid aminotransferase-like protein 1	108988833	LOC108988833	-	transaminase activity [GO:0008483]	-	-;transaminase activity [GO:0008483];-
A0A2I4ED61	myosin-1 isoform X2	108988514	LOC108988514	-	actin filament binding [GO:0051015];-;motor activity [GO:0003774];ATP binding [GO:0005524]	-;myosin complex [GO:0016459]	-;actin filament binding [GO:0051015];-;motor activity [GO:0003774];ATP binding [GO:0005524];-;myosin complex [GO:0016459]
A0A2I4ECY8	3-ketoacyl-CoA thiolase 2, peroxisomal	108988454	LOC108988454	-	transferase activity, transferring acyl groups other than amino-acyl groups [GO:0016747]	-	-;transferase activity, transferring acyl groups other than amino-acyl groups [GO:0016747];-
A0A2I4EC90	alpha-1,4-glucan-protein synthase [UDP-forming] 2-like	108988255	LOC108988255	plant-type cell wall organization or biogenesis [GO:0071669];-	-;intramolecular transferase activity [GO:0016866]	-	plant-type cell wall organization or biogenesis [GO:0071669];-;-;intramolecular transferase activity [GO:0016866];-
A0A2I4EC90	alpha-1,4-glucan-protein synthase [UDP-forming] 2-like	108988255	LOC108988255	-;plant-type cell wall organization or biogenesis [GO:0071669]	-;intramolecular transferase activity [GO:0016866]	-	-;plant-type cell wall organization or biogenesis [GO:0071669];-;intramolecular transferase activity [GO:0016866];-
A0A2I4EC24	Biotin carboxyl carrier protein of acetyl-CoA carboxylase	108988222	LOC108988222	fatty acid biosynthetic process [GO:0006633];-	acetyl-CoA carboxylase activity [GO:0003989];-	acetyl-CoA carboxylase complex [GO:0009317];-;chloroplast [GO:0009507]	fatty acid biosynthetic process [GO:0006633];-;acetyl-CoA carboxylase activity [GO:0003989];-;acetyl-CoA carboxylase complex [GO:0009317];-;chloroplast [GO:0009507]
A0A2I4EC24	Biotin carboxyl carrier protein of acetyl-CoA carboxylase	108988222	LOC108988222	-;fatty acid biosynthetic process [GO:0006633]	acetyl-CoA carboxylase activity [GO:0003989];-	-;acetyl-CoA carboxylase complex [GO:0009317];chloroplast [GO:0009507]	-;fatty acid biosynthetic process [GO:0006633];acetyl-CoA carboxylase activity [GO:0003989];-;-;acetyl-CoA carboxylase complex [GO:0009317];chloroplast [GO:0009507]
A0A2I4EBW6	Ribulose bisphosphate carboxylase small chain	108988192	LOC108988192	photorespiration [GO:0009853];carbon fixation [GO:0015977];-;photosynthesis [GO:0015979]	monooxygenase activity [GO:0004497];-;ribulose-bisphosphate carboxylase activity [GO:0016984]	-;plastid [GO:0009536]	photorespiration [GO:0009853];carbon fixation [GO:0015977];-;photosynthesis [GO:0015979];monooxygenase activity [GO:0004497];-;ribulose-bisphosphate carboxylase activity [GO:0016984];-;plastid [GO:0009536]
A0A2I4EBW6	Ribulose bisphosphate carboxylase small chain	108988192	LOC108988192	-;photorespiration [GO:0009853];carbon fixation [GO:0015977];photosynthesis [GO:0015979]	ribulose-bisphosphate carboxylase activity [GO:0016984];-;monooxygenase activity [GO:0004497]	plastid [GO:0009536];-	-;photorespiration [GO:0009853];carbon fixation [GO:0015977];photosynthesis [GO:0015979];ribulose-bisphosphate carboxylase activity [GO:0016984];-;monooxygenase activity [GO:0004497];plastid [GO:0009536];-
A0A2I4EBN6	6-phosphogluconate dehydrogenase, decarboxylating	108988132	LOC108988132	-;D-gluconate metabolic process [GO:0019521];pentose-phosphate shunt [GO:0006098]	-;NADP binding [GO:0050661];phosphogluconate dehydrogenase (decarboxylating) activity [GO:0004616]	-	-;D-gluconate metabolic process [GO:0019521];pentose-phosphate shunt [GO:0006098];-;NADP binding [GO:0050661];phosphogluconate dehydrogenase (decarboxylating) activity [GO:0004616];-
A0A2I4EBM8	chaperone protein ClpB3, chloroplastic-like	108988124	LOC108988124	protein metabolic process [GO:0019538];protein refolding [GO:0042026];-;response to heat [GO:0009408]	ATP binding [GO:0005524];-	cytoplasm [GO:0005737];-	protein metabolic process [GO:0019538];protein refolding [GO:0042026];-;response to heat [GO:0009408];ATP binding [GO:0005524];-;cytoplasm [GO:0005737];-
A0A2I4EBM8	chaperone protein ClpB3, chloroplastic-like	108988124	LOC108988124	-;protein refolding [GO:0042026];protein metabolic process [GO:0019538];response to heat [GO:0009408]	-;ATP binding [GO:0005524]	-;cytoplasm [GO:0005737]	-;protein refolding [GO:0042026];protein metabolic process [GO:0019538];response to heat [GO:0009408];-;ATP binding [GO:0005524];-;cytoplasm [GO:0005737]
A0A2I4EB92	14-3-3-like protein A	108988028	LOC108988028	-	protein domain specific binding [GO:0019904]	-	-;protein domain specific binding [GO:0019904];-
A0A2I4E9L6	BRI1 kinase inhibitor 1-like	108987611109015221109015437	LOC108987611	-	kinase activity [GO:0016301];kinase inhibitor activity [GO:0019210];-	plasma membrane [GO:0005886];-	-;kinase activity [GO:0016301];kinase inhibitor activity [GO:0019210];-;plasma membrane [GO:0005886];-
A0A2I4E9I4	2-isopropylmalate synthase 1, chloroplastic-like	108987587	LOC108987587	leucine biosynthetic process [GO:0009098];-	2-isopropylmalate synthase activity [GO:0003852];-	-	leucine biosynthetic process [GO:0009098];-;2-isopropylmalate synthase activity [GO:0003852];-;-
A0A2I4E9I4	2-isopropylmalate synthase 1, chloroplastic-like	108987587	LOC108987587	leucine biosynthetic process [GO:0009098];-	-;2-isopropylmalate synthase activity [GO:0003852]	-	leucine biosynthetic process [GO:0009098];-;-;2-isopropylmalate synthase activity [GO:0003852];-
A0A2I4E9D6	defensin-like protein 1	108987534	LOC108987534	defense response [GO:0006952]	-	-	defense response [GO:0006952];-;-
A0A2I4E8K7	glyoxysomal fatty acid beta-oxidation multifunctional protein MFP-a-like	108987298	LOC108987298	fatty acid metabolic process [GO:0006631];-	-;3-hydroxyacyl-CoA dehydrogenase activity [GO:0003857]	-	fatty acid metabolic process [GO:0006631];-;-;3-hydroxyacyl-CoA dehydrogenase activity [GO:0003857];-
A0A2I4E8K7	glyoxysomal fatty acid beta-oxidation multifunctional protein MFP-a-like	108987298	LOC108987298	-;fatty acid metabolic process [GO:0006631]	3-hydroxyacyl-CoA dehydrogenase activity [GO:0003857];-	-	-;fatty acid metabolic process [GO:0006631];3-hydroxyacyl-CoA dehydrogenase activity [GO:0003857];-;-
A0A2I4E8F1	Malic enzyme	108987244	LOC108987244	-	NAD binding [GO:0051287];malate dehydrogenase (decarboxylating) (NAD+) activity [GO:0004471];metal ion binding [GO:0046872]	-	-;NAD binding [GO:0051287];malate dehydrogenase (decarboxylating) (NAD+) activity [GO:0004471];metal ion binding [GO:0046872];-
A0A2I4E8F1	Malic enzyme	108987244	LOC108987244	-	metal ion binding [GO:0046872];malate dehydrogenase (decarboxylating) (NAD+) activity [GO:0004471];NAD binding [GO:0051287]	-	-;metal ion binding [GO:0046872];malate dehydrogenase (decarboxylating) (NAD+) activity [GO:0004471];NAD binding [GO:0051287];-
A0A2I4E8C7	4-hydroxy-4-methyl-2-oxoglutarate aldolase	108987226	LOC108987226	regulation of RNA metabolic process [GO:0051252];-	4-hydroxy-4-methyl-2-oxoglutarate aldolase activity [GO:0047443];ribonuclease inhibitor activity [GO:0008428];oxaloacetate decarboxylase activity [GO:0008948];-;metal ion binding [GO:0046872]	-	regulation of RNA metabolic process [GO:0051252];-;4-hydroxy-4-methyl-2-oxoglutarate aldolase activity [GO:0047443];ribonuclease inhibitor activity [GO:0008428];oxaloacetate decarboxylase activity [GO:0008948];-;metal ion binding [GO:0046872];-
A0A2I4E8C7	4-hydroxy-4-methyl-2-oxoglutarate aldolase	108987226	LOC108987226	-;regulation of RNA metabolic process [GO:0051252]	ribonuclease inhibitor activity [GO:0008428];4-hydroxy-4-methyl-2-oxoglutarate aldolase activity [GO:0047443];oxaloacetate decarboxylase activity [GO:0008948];metal ion binding [GO:0046872];-	-	-;regulation of RNA metabolic process [GO:0051252];ribonuclease inhibitor activity [GO:0008428];4-hydroxy-4-methyl-2-oxoglutarate aldolase activity [GO:0047443];oxaloacetate decarboxylase activity [GO:0008948];metal ion binding [GO:0046872];-;-
A0A2I4E866	elongation factor 2-like	108987172	LOC108987172	-	GTP binding [GO:0005525];translation elongation factor activity [GO:0003746]	-	-;GTP binding [GO:0005525];translation elongation factor activity [GO:0003746];-
A0A2I4E866	elongation factor 2-like	108987172	LOC108987172	-	translation elongation factor activity [GO:0003746];GTP binding [GO:0005525]	-	-;translation elongation factor activity [GO:0003746];GTP binding [GO:0005525];-
A0A2I4E7R9	14-3-3-like protein A	108987060	LOC108987060	-	protein domain specific binding [GO:0019904]	-	-;protein domain specific binding [GO:0019904];-
A0A2I4E7Q2	ruBisCO large subunit-binding protein subunit alpha	108987030	LOC108987030	-;protein refolding [GO:0042026]	-;ATP binding [GO:0005524]	-	-;protein refolding [GO:0042026];-;ATP binding [GO:0005524];-
A0A2I4E7P0	ribose-phosphate pyrophosphokinase 4-like isoform X3	108987018	LOC108987018	nucleotide biosynthetic process [GO:0009165];nucleoside metabolic process [GO:0009116];-	-;kinase activity [GO:0016301];ribose phosphate diphosphokinase activity [GO:0004749];magnesium ion binding [GO:0000287]	-	nucleotide biosynthetic process [GO:0009165];nucleoside metabolic process [GO:0009116];-;-;kinase activity [GO:0016301];ribose phosphate diphosphokinase activity [GO:0004749];magnesium ion binding [GO:0000287];-
A0A2I4E7P0	ribose-phosphate pyrophosphokinase 4-like isoform X3	108987018	LOC108987018	-;nucleoside metabolic process [GO:0009116];nucleotide biosynthetic process [GO:0009165]	-;kinase activity [GO:0016301];magnesium ion binding [GO:0000287];ribose phosphate diphosphokinase activity [GO:0004749]	-	-;nucleoside metabolic process [GO:0009116];nucleotide biosynthetic process [GO:0009165];-;kinase activity [GO:0016301];magnesium ion binding [GO:0000287];ribose phosphate diphosphokinase activity [GO:0004749];-
A0A2I4E7L3	subtilisin-like protease SBT3.9 isoform X2	108987006	LOC108987006	-	serine-type endopeptidase activity [GO:0004252]	-	-;serine-type endopeptidase activity [GO:0004252];-
A0A2I4E775	DNA damage-binding protein 1	108986907	LOC108986907	-	nucleic acid binding [GO:0003676];-	nucleus [GO:0005634];-	-;nucleic acid binding [GO:0003676];-;nucleus [GO:0005634];-
A0A2I4E775	DNA damage-binding protein 1	108986907	LOC108986907	-	-;nucleic acid binding [GO:0003676]	-;nucleus [GO:0005634]	-;-;nucleic acid binding [GO:0003676];-;nucleus [GO:0005634]
A0A2I4E6N4	probable polygalacturonase At1g80170	108986772	LOC108986772	carbohydrate metabolic process [GO:0005975];-	polygalacturonase activity [GO:0004650];-	-	carbohydrate metabolic process [GO:0005975];-;polygalacturonase activity [GO:0004650];-;-
A0A2I4E6G9	probable galactinol--sucrose galactosyltransferase 2	108986725	LOC108986725	-	transferase activity, transferring glycosyl groups [GO:0016757]	-	-;transferase activity, transferring glycosyl groups [GO:0016757];-
A0A2I4E6C1	probable lactoylglutathione lyase, chloroplastic	108986682	LOC108986682	-	lactoylglutathione lyase activity [GO:0004462];metal ion binding [GO:0046872]	-	-;lactoylglutathione lyase activity [GO:0004462];metal ion binding [GO:0046872];-
A0A2I4E6C1	probable lactoylglutathione lyase, chloroplastic	108986682	LOC108986682	-	metal ion binding [GO:0046872];lactoylglutathione lyase activity [GO:0004462]	-	-;metal ion binding [GO:0046872];lactoylglutathione lyase activity [GO:0004462];-
A0A2I4E5W7	Nucleoside diphosphate kinase	108986589	LOC108986589	GTP biosynthetic process [GO:0006183];CTP biosynthetic process [GO:0006241];UTP biosynthetic process [GO:0006228];-	nucleoside diphosphate kinase activity [GO:0004550];ATP binding [GO:0005524];-	-	GTP biosynthetic process [GO:0006183];CTP biosynthetic process [GO:0006241];UTP biosynthetic process [GO:0006228];-;nucleoside diphosphate kinase activity [GO:0004550];ATP binding [GO:0005524];-;-
A0A2I4E5W7	Nucleoside diphosphate kinase	108986589	LOC108986589	UTP biosynthetic process [GO:0006228];-;CTP biosynthetic process [GO:0006241];GTP biosynthetic process [GO:0006183]	nucleoside diphosphate kinase activity [GO:0004550];-;ATP binding [GO:0005524]	-	UTP biosynthetic process [GO:0006228];-;CTP biosynthetic process [GO:0006241];GTP biosynthetic process [GO:0006183];nucleoside diphosphate kinase activity [GO:0004550];-;ATP binding [GO:0005524];-
A0A2I4E5L6	sucrose-binding protein-like	108986502	LOC108986502	-	nutrient reservoir activity [GO:0045735]	-	-;nutrient reservoir activity [GO:0045735];-
A0A2I4E5I4	40S ribosomal protein S14-3-like	108986485108986487	LOC108986487	translation [GO:0006412];-	structural constituent of ribosome [GO:0003735];-	ribosome [GO:0005840];-	translation [GO:0006412];-;structural constituent of ribosome [GO:0003735];-;ribosome [GO:0005840];-
A0A2I4E5I4	40S ribosomal protein S14-3-like	108986485108986487	LOC108986487	-;translation [GO:0006412]	-;structural constituent of ribosome [GO:0003735]	-;ribosome [GO:0005840]	-;translation [GO:0006412];-;structural constituent of ribosome [GO:0003735];-;ribosome [GO:0005840]
A0A2I4E560	triosephosphate isomerase, cytosolic	108986375	LOC108986375	-;glycolytic process [GO:0006096]	triose-phosphate isomerase activity [GO:0004807];-	-	-;glycolytic process [GO:0006096];triose-phosphate isomerase activity [GO:0004807];-;-
A0A2I4E560	triosephosphate isomerase, cytosolic	108986375	LOC108986375	-;glycolytic process [GO:0006096]	-;triose-phosphate isomerase activity [GO:0004807]	-	-;glycolytic process [GO:0006096];-;triose-phosphate isomerase activity [GO:0004807];-
A0A2I4E4Q9	Non-specific lipid-transfer protein	108986273	LOC108986273	lipid transport [GO:0006869];-	lipid binding [GO:0008289];-	-	lipid transport [GO:0006869];-;lipid binding [GO:0008289];-;-
A0A2I4E4Q9	Non-specific lipid-transfer protein	108986273	LOC108986273	-;lipid transport [GO:0006869]	-;lipid binding [GO:0008289]	-	-;lipid transport [GO:0006869];-;lipid binding [GO:0008289];-
A0A2I4E4C3	Dihydrolipoyl dehydrogenase	108986181	LOC108986181	cell redox homeostasis [GO:0045454];-	electron transfer activity [GO:0009055];dihydrolipoyl dehydrogenase activity [GO:0004148];flavin adenine dinucleotide binding [GO:0050660];-	-;cell [GO:0005623]	cell redox homeostasis [GO:0045454];-;electron transfer activity [GO:0009055];dihydrolipoyl dehydrogenase activity [GO:0004148];flavin adenine dinucleotide binding [GO:0050660];-;-;cell [GO:0005623]
A0A2I4E4C3	Dihydrolipoyl dehydrogenase	108986181	LOC108986181	-;cell redox homeostasis [GO:0045454]	-;dihydrolipoyl dehydrogenase activity [GO:0004148];flavin adenine dinucleotide binding [GO:0050660];electron transfer activity [GO:0009055]	-;cell [GO:0005623]	-;cell redox homeostasis [GO:0045454];-;dihydrolipoyl dehydrogenase activity [GO:0004148];flavin adenine dinucleotide binding [GO:0050660];electron transfer activity [GO:0009055];-;cell [GO:0005623]
A0A2I4E4B1	enoyl-CoA delta isomerase 2, peroxisomal-like	108986156	LOC108986156	-	isomerase activity [GO:0016853]	-	-;isomerase activity [GO:0016853];-
A0A2I4E3M1	uncharacterized protein At5g39570-like	108985958	LOC108985958	-	phosphatidic acid binding [GO:0070300]	-	-;phosphatidic acid binding [GO:0070300];-
A0A2I4E344	Poly [ADP-ribose] polymerase	108985837	LOC108985837	protein ADP-ribosylation [GO:0006471];-	NAD+ ADP-ribosyltransferase activity [GO:0003950];-	-	protein ADP-ribosylation [GO:0006471];-;NAD+ ADP-ribosyltransferase activity [GO:0003950];-;-
A0A2I4E344	Poly [ADP-ribose] polymerase	108985837	LOC108985837	-;protein ADP-ribosylation [GO:0006471]	-;NAD+ ADP-ribosyltransferase activity [GO:0003950]	-	-;protein ADP-ribosylation [GO:0006471];-;NAD+ ADP-ribosyltransferase activity [GO:0003950];-
A0A2I4E2U4	cysteine proteinase COT44-like	108985752	LOC108985752	-	cysteine-type peptidase activity [GO:0008234]	-	-;cysteine-type peptidase activity [GO:0008234];-
A0A2I4E2C5	serine carboxypeptidase-like 7 isoform X2	108985639	LOC108985639	-	-;serine-type carboxypeptidase activity [GO:0004185]	integral component of membrane [GO:0016021];-	-;-;serine-type carboxypeptidase activity [GO:0004185];integral component of membrane [GO:0016021];-
A0A2I4E2C5	serine carboxypeptidase-like 7 isoform X2	108985639	LOC108985639	-	-;serine-type carboxypeptidase activity [GO:0004185]	-;integral component of membrane [GO:0016021]	-;-;serine-type carboxypeptidase activity [GO:0004185];-;integral component of membrane [GO:0016021]
A0A2I4E2C3	heat shock cognate protein 80	108985631	LOC108985631	protein folding [GO:0006457];-	unfolded protein binding [GO:0051082];ATP binding [GO:0005524];-	-	protein folding [GO:0006457];-;unfolded protein binding [GO:0051082];ATP binding [GO:0005524];-;-
A0A2I4E2C3	heat shock cognate protein 80	108985631	LOC108985631	-;protein folding [GO:0006457]	-;unfolded protein binding [GO:0051082];ATP binding [GO:0005524]	-	-;protein folding [GO:0006457];-;unfolded protein binding [GO:0051082];ATP binding [GO:0005524];-
A0A2I4E253	ribose-phosphate pyrophosphokinase 4-like isoform X1	108985589	LOC108985589	nucleotide biosynthetic process [GO:0009165];nucleoside metabolic process [GO:0009116];-	-;kinase activity [GO:0016301];ribose phosphate diphosphokinase activity [GO:0004749];magnesium ion binding [GO:0000287]	-	nucleotide biosynthetic process [GO:0009165];nucleoside metabolic process [GO:0009116];-;-;kinase activity [GO:0016301];ribose phosphate diphosphokinase activity [GO:0004749];magnesium ion binding [GO:0000287];-
A0A2I4E253	ribose-phosphate pyrophosphokinase 4-like isoform X1	108985589	LOC108985589	-;nucleoside metabolic process [GO:0009116];nucleotide biosynthetic process [GO:0009165]	-;kinase activity [GO:0016301];magnesium ion binding [GO:0000287];ribose phosphate diphosphokinase activity [GO:0004749]	-	-;nucleoside metabolic process [GO:0009116];nucleotide biosynthetic process [GO:0009165];-;kinase activity [GO:0016301];magnesium ion binding [GO:0000287];ribose phosphate diphosphokinase activity [GO:0004749];-
A0A2I4E221	probable beta-D-xylosidase 6	108985557	LOC108985557	carbohydrate metabolic process [GO:0005975];-	hydrolase activity, hydrolyzing O-glycosyl compounds [GO:0004553];-	-	carbohydrate metabolic process [GO:0005975];-;hydrolase activity, hydrolyzing O-glycosyl compounds [GO:0004553];-;-
A0A2I4E221	probable beta-D-xylosidase 6	108985557	LOC108985557	-;carbohydrate metabolic process [GO:0005975]	hydrolase activity, hydrolyzing O-glycosyl compounds [GO:0004553];-	-	-;carbohydrate metabolic process [GO:0005975];hydrolase activity, hydrolyzing O-glycosyl compounds [GO:0004553];-;-
A0A2I4E1B2	phosphoenolpyruvate carboxykinase [ATP]-like	108985360	LOC108985360	-;gluconeogenesis [GO:0006094]	kinase activity [GO:0016301];ATP binding [GO:0005524];phosphoenolpyruvate carboxykinase (ATP) activity [GO:0004612];-	-	-;gluconeogenesis [GO:0006094];kinase activity [GO:0016301];ATP binding [GO:0005524];phosphoenolpyruvate carboxykinase (ATP) activity [GO:0004612];-;-
A0A2I4E1B2	phosphoenolpyruvate carboxykinase [ATP]-like	108985360	LOC108985360	-;gluconeogenesis [GO:0006094]	-;kinase activity [GO:0016301];phosphoenolpyruvate carboxykinase (ATP) activity [GO:0004612];ATP binding [GO:0005524]	-	-;gluconeogenesis [GO:0006094];-;kinase activity [GO:0016301];phosphoenolpyruvate carboxykinase (ATP) activity [GO:0004612];ATP binding [GO:0005524];-
A0A2I4E114	2-Cys peroxiredoxin BAS1, chloroplastic-like	108985296	LOC108985296	cell redox homeostasis [GO:0045454];-	peroxiredoxin activity [GO:0051920];-	-;cell [GO:0005623]	cell redox homeostasis [GO:0045454];-;peroxiredoxin activity [GO:0051920];-;-;cell [GO:0005623]
A0A2I4E114	2-Cys peroxiredoxin BAS1, chloroplastic-like	108985296	LOC108985296	-;cell redox homeostasis [GO:0045454]	-;peroxiredoxin activity [GO:0051920]	-;cell [GO:0005623]	-;cell redox homeostasis [GO:0045454];-;peroxiredoxin activity [GO:0051920];-;cell [GO:0005623]
A0A2I4E0U4	Isocitrate lyase	108985254	LOC108985254	-;carboxylic acid metabolic process [GO:0019752]	-;isocitrate lyase activity [GO:0004451];metal ion binding [GO:0046872]	-	-;carboxylic acid metabolic process [GO:0019752];-;isocitrate lyase activity [GO:0004451];metal ion binding [GO:0046872];-
A0A2I4E0U4	Isocitrate lyase	108985254	LOC108985254	-;carboxylic acid metabolic process [GO:0019752]	metal ion binding [GO:0046872];-;isocitrate lyase activity [GO:0004451]	-	-;carboxylic acid metabolic process [GO:0019752];metal ion binding [GO:0046872];-;isocitrate lyase activity [GO:0004451];-
A0A2I4E0P7	protein CutA, chloroplastic isoform X2	108985216	LOC108985216	response to metal ion [GO:0010038]	-	-	response to metal ion [GO:0010038];-;-
A0A2I4E0G8	uncharacterized protein LOC108985160 isoform X4	108985160	LOC108985160	-	-	integral component of membrane [GO:0016021]	-;-;integral component of membrane [GO:0016021]
A0A2I4E068	Calreticulin	108985082	LOC108985082	protein folding [GO:0006457];-	unfolded protein binding [GO:0051082];calcium ion binding [GO:0005509];-	-;endoplasmic reticulum lumen [GO:0005788]	protein folding [GO:0006457];-;unfolded protein binding [GO:0051082];calcium ion binding [GO:0005509];-;-;endoplasmic reticulum lumen [GO:0005788]
A0A2I4E068	Calreticulin	108985082	LOC108985082	-;protein folding [GO:0006457]	calcium ion binding [GO:0005509];-;unfolded protein binding [GO:0051082]	endoplasmic reticulum lumen [GO:0005788];-	-;protein folding [GO:0006457];calcium ion binding [GO:0005509];-;unfolded protein binding [GO:0051082];endoplasmic reticulum lumen [GO:0005788];-
A0A2I4E030	Glucose-6-phosphate isomerase	108985058	LOC108985058	glycolytic process [GO:0006096];-;gluconeogenesis [GO:0006094]	glucose-6-phosphate isomerase activity [GO:0004347];-	-	glycolytic process [GO:0006096];-;gluconeogenesis [GO:0006094];glucose-6-phosphate isomerase activity [GO:0004347];-;-
A0A2I4E030	Glucose-6-phosphate isomerase	108985058	LOC108985058	-;gluconeogenesis [GO:0006094];glycolytic process [GO:0006096]	-;glucose-6-phosphate isomerase activity [GO:0004347]	-	-;gluconeogenesis [GO:0006094];glycolytic process [GO:0006096];-;glucose-6-phosphate isomerase activity [GO:0004347];-
A0A2I4DZX6	single-stranded DNA-binding protein WHY1, chloroplastic-like isoform X2	108985025	LOC108985025	defense response [GO:0006952];regulation of transcription, DNA-templated [GO:0006355];-	-;single-stranded DNA binding [GO:0003697]	-	defense response [GO:0006952];regulation of transcription, DNA-templated [GO:0006355];-;-;single-stranded DNA binding [GO:0003697];-
A0A2I4DZX6	single-stranded DNA-binding protein WHY1, chloroplastic-like isoform X2	108985025	LOC108985025	regulation of transcription, DNA-templated [GO:0006355];-;defense response [GO:0006952]	-;single-stranded DNA binding [GO:0003697]	-	regulation of transcription, DNA-templated [GO:0006355];-;defense response [GO:0006952];-;single-stranded DNA binding [GO:0003697];-
A0A2I4DZV2	Fructose-bisphosphate aldolase	108985009	LOC108985009	-;glycolytic process [GO:0006096]	fructose-bisphosphate aldolase activity [GO:0004332];-	-	-;glycolytic process [GO:0006096];fructose-bisphosphate aldolase activity [GO:0004332];-;-
A0A2I4DZV2	Fructose-bisphosphate aldolase	108985009	LOC108985009	-;glycolytic process [GO:0006096]	-;fructose-bisphosphate aldolase activity [GO:0004332]	-	-;glycolytic process [GO:0006096];-;fructose-bisphosphate aldolase activity [GO:0004332];-
A0A2I4DZC7	Purple acid phosphatase	108984875	LOC108984875	-	metal ion binding [GO:0046872];acid phosphatase activity [GO:0003993];-	integral component of membrane [GO:0016021];-	-;metal ion binding [GO:0046872];acid phosphatase activity [GO:0003993];-;integral component of membrane [GO:0016021];-
A0A2I4DYS2	mitochondrial outer membrane protein porin of 36 kDa	108984711	LOC108984711	-	-;voltage-gated anion channel activity [GO:0008308]	-;mitochondrial outer membrane [GO:0005741]	-;-;voltage-gated anion channel activity [GO:0008308];-;mitochondrial outer membrane [GO:0005741]
A0A2I4DYP8	transcription initiation factor TFIID subunit 6-like	108984682	LOC108984682	regulation of transcription by RNA polymerase II [GO:0006357];-;transcription initiation from RNA polymerase II promoter [GO:0006367]	protein heterodimerization activity [GO:0046982];-;translation initiation factor activity [GO:0003743]	-;transcription factor TFIID complex [GO:0005669];SLIK (SAGA-like) complex [GO:0046695];SAGA complex [GO:0000124]	regulation of transcription by RNA polymerase II [GO:0006357];-;transcription initiation from RNA polymerase II promoter [GO:0006367];protein heterodimerization activity [GO:0046982];-;translation initiation factor activity [GO:0003743];-;transcription factor TFIID complex [GO:0005669];SLIK (SAGA-like) complex [GO:0046695];SAGA complex [GO:0000124]
A0A2I4DYF1	vicilin-like antimicrobial peptides 2-3 isoform X2	108984611	LOC108984611	-	nutrient reservoir activity [GO:0045735]	-	-;nutrient reservoir activity [GO:0045735];-
A0A2I4DYE8	Proteasome subunit beta	108984610	LOC108984610	proteolysis involved in cellular protein catabolic process [GO:0051603];-	threonine-type endopeptidase activity [GO:0004298];-	proteasome core complex [GO:0005839];nucleus [GO:0005634];cytoplasm [GO:0005737];-	proteolysis involved in cellular protein catabolic process [GO:0051603];-;threonine-type endopeptidase activity [GO:0004298];-;proteasome core complex [GO:0005839];nucleus [GO:0005634];cytoplasm [GO:0005737];-
A0A2I4DYE8	Proteasome subunit beta	108984610	LOC108984610	-;proteolysis involved in cellular protein catabolic process [GO:0051603]	-;threonine-type endopeptidase activity [GO:0004298]	-;cytoplasm [GO:0005737];proteasome core complex [GO:0005839];nucleus [GO:0005634]	-;proteolysis involved in cellular protein catabolic process [GO:0051603];-;threonine-type endopeptidase activity [GO:0004298];-;cytoplasm [GO:0005737];proteasome core complex [GO:0005839];nucleus [GO:0005634]
A0A2I4DYD9	Acyl-[acyl-carrier-protein] desaturase	108984606	LOC108984606	fatty acid biosynthetic process [GO:0006633];-	metal ion binding [GO:0046872];acyl-[acyl-carrier-protein] desaturase activity [GO:0045300];-	-;chloroplast [GO:0009507]	fatty acid biosynthetic process [GO:0006633];-;metal ion binding [GO:0046872];acyl-[acyl-carrier-protein] desaturase activity [GO:0045300];-;-;chloroplast [GO:0009507]
A0A2I4DYD9	Acyl-[acyl-carrier-protein] desaturase	108984606	LOC108984606	-;fatty acid biosynthetic process [GO:0006633]	metal ion binding [GO:0046872];-;acyl-[acyl-carrier-protein] desaturase activity [GO:0045300]	-;chloroplast [GO:0009507]	-;fatty acid biosynthetic process [GO:0006633];metal ion binding [GO:0046872];-;acyl-[acyl-carrier-protein] desaturase activity [GO:0045300];-;chloroplast [GO:0009507]
A0A2I4DY57	60S ribosomal protein L7a-1	108984551	LOC108984551	ribosome biogenesis [GO:0042254];-	-	ribonucleoprotein complex [GO:1990904];ribosome [GO:0005840];-	ribosome biogenesis [GO:0042254];-;-;ribonucleoprotein complex [GO:1990904];ribosome [GO:0005840];-
A0A2I4DY57	60S ribosomal protein L7a-1	108984551	LOC108984551	-;ribosome biogenesis [GO:0042254]	-	-;ribonucleoprotein complex [GO:1990904];ribosome [GO:0005840]	-;ribosome biogenesis [GO:0042254];-;-;ribonucleoprotein complex [GO:1990904];ribosome [GO:0005840]
A0A2I4DXM6	aspartic proteinase-like isoform X2	108984384	LOC108984384	lipid metabolic process [GO:0006629];-	aspartic-type endopeptidase activity [GO:0004190];-	-	lipid metabolic process [GO:0006629];-;aspartic-type endopeptidase activity [GO:0004190];-;-
A0A2I4DXM6	aspartic proteinase-like isoform X2	108984384	LOC108984384	-;lipid metabolic process [GO:0006629]	aspartic-type endopeptidase activity [GO:0004190];-	-	-;lipid metabolic process [GO:0006629];aspartic-type endopeptidase activity [GO:0004190];-;-
A0A2I4DX89	Aspartate aminotransferase	108984311	LOC108984311	biosynthetic process [GO:0009058];-;cellular amino acid metabolic process [GO:0006520]	pyridoxal phosphate binding [GO:0030170];-;L-aspartate [GO:0004069]	-	biosynthetic process [GO:0009058];-;cellular amino acid metabolic process [GO:0006520];pyridoxal phosphate binding [GO:0030170];-;L-aspartate [GO:0004069];-
A0A2I4DX89	Aspartate aminotransferase	108984311	LOC108984311	-;biosynthetic process [GO:0009058];cellular amino acid metabolic process [GO:0006520]	-;pyridoxal phosphate binding [GO:0030170];L-aspartate [GO:0004069]	-	-;biosynthetic process [GO:0009058];cellular amino acid metabolic process [GO:0006520];-;pyridoxal phosphate binding [GO:0030170];L-aspartate [GO:0004069];-
A0A2I4DX02	4-hydroxy-4-methyl-2-oxoglutarate aldolase	108984202	LOC108984202	regulation of RNA metabolic process [GO:0051252];-	4-hydroxy-4-methyl-2-oxoglutarate aldolase activity [GO:0047443];ribonuclease inhibitor activity [GO:0008428];oxaloacetate decarboxylase activity [GO:0008948];-;metal ion binding [GO:0046872]	-	regulation of RNA metabolic process [GO:0051252];-;4-hydroxy-4-methyl-2-oxoglutarate aldolase activity [GO:0047443];ribonuclease inhibitor activity [GO:0008428];oxaloacetate decarboxylase activity [GO:0008948];-;metal ion binding [GO:0046872];-
A0A2I4DX02	4-hydroxy-4-methyl-2-oxoglutarate aldolase	108984202	LOC108984202	-;regulation of RNA metabolic process [GO:0051252]	ribonuclease inhibitor activity [GO:0008428];4-hydroxy-4-methyl-2-oxoglutarate aldolase activity [GO:0047443];oxaloacetate decarboxylase activity [GO:0008948];metal ion binding [GO:0046872];-	-	-;regulation of RNA metabolic process [GO:0051252];ribonuclease inhibitor activity [GO:0008428];4-hydroxy-4-methyl-2-oxoglutarate aldolase activity [GO:0047443];oxaloacetate decarboxylase activity [GO:0008948];metal ion binding [GO:0046872];-;-
A0A2I4DWX4	Dolichyl-diphosphooligosaccharide--protein glycosyltransferase subunit 1	108984228	LOC108984228	-;protein glycosylation [GO:0006486]	dolichyl-diphosphooligosaccharide-protein glycotransferase activity [GO:0004579];-	integral component of membrane [GO:0016021];endoplasmic reticulum membrane [GO:0005789];-	-;protein glycosylation [GO:0006486];dolichyl-diphosphooligosaccharide-protein glycotransferase activity [GO:0004579];-;integral component of membrane [GO:0016021];endoplasmic reticulum membrane [GO:0005789];-
A0A2I4DWX4	Dolichyl-diphosphooligosaccharide--protein glycosyltransferase subunit 1	108984228	LOC108984228	-;protein glycosylation [GO:0006486]	-;dolichyl-diphosphooligosaccharide-protein glycotransferase activity [GO:0004579]	-;integral component of membrane [GO:0016021];endoplasmic reticulum membrane [GO:0005789]	-;protein glycosylation [GO:0006486];-;dolichyl-diphosphooligosaccharide-protein glycotransferase activity [GO:0004579];-;integral component of membrane [GO:0016021];endoplasmic reticulum membrane [GO:0005789]
A0A2I4DWL3	uncharacterized protein LOC108984144	108984144	LOC108984144	-	glutathione transferase activity [GO:0004364]	-	-;glutathione transferase activity [GO:0004364];-
A0A2I4DWD2	11-beta-hydroxysteroid dehydrogenase-like 5	108984079	LOC108984079	-	oxidoreductase activity [GO:0016491]	-	-;oxidoreductase activity [GO:0016491];-
A0A2I4DWC6	UTP--glucose-1-phosphate uridylyltransferase	108984075	LOC108984075	UDP-glucose metabolic process [GO:0006011];-	UTP [GO:0003983];-	-	UDP-glucose metabolic process [GO:0006011];-;UTP [GO:0003983];-;-
A0A2I4DWC6	UTP--glucose-1-phosphate uridylyltransferase	108984075	LOC108984075	UDP-glucose metabolic process [GO:0006011];-	-;UTP [GO:0003983]	-	UDP-glucose metabolic process [GO:0006011];-;-;UTP [GO:0003983];-
A0A2I4DVP2	multiple inositol polyphosphate phosphatase 1	108983886	LOC108983886	-	phosphatase activity [GO:0016791]	-	-;phosphatase activity [GO:0016791];-
A0A2I4DVI7	defensin-like protein 1	108983837	LOC108983837	defense response [GO:0006952]	-	-	defense response [GO:0006952];-;-
A0A2I4DVH2	glucose and ribitol dehydrogenase homolog 1-like isoform X2	108983828	LOC108983828	-	oxidoreductase activity [GO:0016491]	-	-;oxidoreductase activity [GO:0016491];-
A0A2I4DUX4	Thiamine thiazole synthase, chloroplastic	108983682	LOC108983682	thiazole biosynthetic process [GO:0052837];-;thiamine biosynthetic process [GO:0009228]	transferase activity, transferring pentosyl groups [GO:0016763];-;iron ion binding [GO:0005506]	cytosol [GO:0005829];chloroplast stroma [GO:0009570];-	thiazole biosynthetic process [GO:0052837];-;thiamine biosynthetic process [GO:0009228];transferase activity, transferring pentosyl groups [GO:0016763];-;iron ion binding [GO:0005506];cytosol [GO:0005829];chloroplast stroma [GO:0009570];-
A0A2I4DUX4	Thiamine thiazole synthase, chloroplastic	108983682	LOC108983682	thiazole biosynthetic process [GO:0052837];-;thiamine biosynthetic process [GO:0009228]	-;iron ion binding [GO:0005506];transferase activity, transferring pentosyl groups [GO:0016763]	-;cytosol [GO:0005829];chloroplast stroma [GO:0009570]	thiazole biosynthetic process [GO:0052837];-;thiamine biosynthetic process [GO:0009228];-;iron ion binding [GO:0005506];transferase activity, transferring pentosyl groups [GO:0016763];-;cytosol [GO:0005829];chloroplast stroma [GO:0009570]
A0A2I4DUG3	succinate-semialdehyde dehydrogenase, mitochondrial	108983566	LOC108983566	-	oxidoreductase activity, acting on the aldehyde or oxo group of donors, NAD or NADP as acceptor [GO:0016620];-	integral component of membrane [GO:0016021];-	-;oxidoreductase activity, acting on the aldehyde or oxo group of donors, NAD or NADP as acceptor [GO:0016620];-;integral component of membrane [GO:0016021];-
A0A2I4DUG3	succinate-semialdehyde dehydrogenase, mitochondrial	108983566	LOC108983566	-	-;oxidoreductase activity, acting on the aldehyde or oxo group of donors, NAD or NADP as acceptor [GO:0016620]	-;integral component of membrane [GO:0016021]	-;-;oxidoreductase activity, acting on the aldehyde or oxo group of donors, NAD or NADP as acceptor [GO:0016620];-;integral component of membrane [GO:0016021]
A0A2I4DTC3	Pyruvate dehydrogenase E1 component subunit beta	108983269	LOC108983269	acetyl-CoA biosynthetic process from pyruvate [GO:0006086];-	-;pyruvate dehydrogenase (acetyl-transferring) activity [GO:0004739]	-	acetyl-CoA biosynthetic process from pyruvate [GO:0006086];-;-;pyruvate dehydrogenase (acetyl-transferring) activity [GO:0004739];-
A0A2I4DTC3	Pyruvate dehydrogenase E1 component subunit beta	108983269	LOC108983269	-;acetyl-CoA biosynthetic process from pyruvate [GO:0006086]	-;pyruvate dehydrogenase (acetyl-transferring) activity [GO:0004739]	-	-;acetyl-CoA biosynthetic process from pyruvate [GO:0006086];-;pyruvate dehydrogenase (acetyl-transferring) activity [GO:0004739];-
A0A2I4DSU2	aspartic proteinase nepenthesin-2-like	108983128	LOC108983128	-	aspartic-type endopeptidase activity [GO:0004190]	-	-;aspartic-type endopeptidase activity [GO:0004190];-
A0A2I4DS40	tobamovirus multiplication protein 2A-like	108982940	LOC108982940	-	-	integral component of membrane [GO:0016021]	-;-;integral component of membrane [GO:0016021]
A0A2I4DS29	chaperone protein ClpB1	108982926	LOC108982926	protein metabolic process [GO:0019538];-	ATP binding [GO:0005524];-	-	protein metabolic process [GO:0019538];-;ATP binding [GO:0005524];-;-
A0A2I4DS29	chaperone protein ClpB1	108982926	LOC108982926	-;protein metabolic process [GO:0019538]	-;ATP binding [GO:0005524]	-	-;protein metabolic process [GO:0019538];-;ATP binding [GO:0005524];-
A0A2I4DRR6	uncharacterized protein LOC108982834	108982834	LOC108982834	-	transferase activity, transferring glycosyl groups [GO:0016757];-	-;integral component of membrane [GO:0016021]	-;transferase activity, transferring glycosyl groups [GO:0016757];-;-;integral component of membrane [GO:0016021]
A0A2I4DRG3	oleosin 18.2 kDa-like	108982740	LOC108982740	-	-	integral component of membrane [GO:0016021];monolayer-surrounded lipid storage body [GO:0012511]	-;-;integral component of membrane [GO:0016021];monolayer-surrounded lipid storage body [GO:0012511]
A0A2I4DRB3	3-ketoacyl-CoA thiolase 2, peroxisomal-like	108982699	LOC108982699	-	transferase activity, transferring acyl groups other than amino-acyl groups [GO:0016747]	-	-;transferase activity, transferring acyl groups other than amino-acyl groups [GO:0016747];-
A0A2I4DQX1	60S ribosomal protein L12-like	108982584	LOC108982584	translation [GO:0006412];-	structural constituent of ribosome [GO:0003735];-	ribosome [GO:0005840];-	translation [GO:0006412];-;structural constituent of ribosome [GO:0003735];-;ribosome [GO:0005840];-
A0A2I4DQX1	60S ribosomal protein L12-like	108982584	LOC108982584	-;translation [GO:0006412]	-;structural constituent of ribosome [GO:0003735]	-;ribosome [GO:0005840]	-;translation [GO:0006412];-;structural constituent of ribosome [GO:0003735];-;ribosome [GO:0005840]
A0A2I4DQW1	Glyceraldehyde-3-phosphate dehydrogenase	108982574	LOC108982574	glucose metabolic process [GO:0006006];-	-;NADP binding [GO:0050661];oxidoreductase activity, acting on the aldehyde or oxo group of donors, NAD or NADP as acceptor [GO:0016620];NAD binding [GO:0051287]	-	glucose metabolic process [GO:0006006];-;-;NADP binding [GO:0050661];oxidoreductase activity, acting on the aldehyde or oxo group of donors, NAD or NADP as acceptor [GO:0016620];NAD binding [GO:0051287];-
A0A2I4DQW1	Glyceraldehyde-3-phosphate dehydrogenase	108982574	LOC108982574	-;glucose metabolic process [GO:0006006]	-;NAD binding [GO:0051287];NADP binding [GO:0050661];oxidoreductase activity, acting on the aldehyde or oxo group of donors, NAD or NADP as acceptor [GO:0016620]	-	-;glucose metabolic process [GO:0006006];-;NAD binding [GO:0051287];NADP binding [GO:0050661];oxidoreductase activity, acting on the aldehyde or oxo group of donors, NAD or NADP as acceptor [GO:0016620];-
A0A2I4DQK8	importin-5-like	108982486	LOC108982486	protein import into nucleus [GO:0006606];-	Ran GTPase binding [GO:0008536];-	-	protein import into nucleus [GO:0006606];-;Ran GTPase binding [GO:0008536];-;-
A0A2I4DP35	putative pentatricopeptide repeat-containing protein At5g09950	108982090	LOC108982090	-	zinc ion binding [GO:0008270]	-	-;zinc ion binding [GO:0008270];-
A0A2I4DNH2	ribose-phosphate pyrophosphokinase 4-like	108981904	LOC108981904	nucleotide biosynthetic process [GO:0009165];nucleoside metabolic process [GO:0009116];-	-;kinase activity [GO:0016301];ribose phosphate diphosphokinase activity [GO:0004749];magnesium ion binding [GO:0000287]	-	nucleotide biosynthetic process [GO:0009165];nucleoside metabolic process [GO:0009116];-;-;kinase activity [GO:0016301];ribose phosphate diphosphokinase activity [GO:0004749];magnesium ion binding [GO:0000287];-
A0A2I4DNH2	ribose-phosphate pyrophosphokinase 4-like	108981904	LOC108981904	-;nucleoside metabolic process [GO:0009116];nucleotide biosynthetic process [GO:0009165]	-;kinase activity [GO:0016301];magnesium ion binding [GO:0000287];ribose phosphate diphosphokinase activity [GO:0004749]	-	-;nucleoside metabolic process [GO:0009116];nucleotide biosynthetic process [GO:0009165];-;kinase activity [GO:0016301];magnesium ion binding [GO:0000287];ribose phosphate diphosphokinase activity [GO:0004749];-
A0A2I4DNA9	imidazoleglycerol-phosphate dehydratase-like isoform X2	108981837	LOC108981837	-;histidine biosynthetic process [GO:0000105]	imidazoleglycerol-phosphate dehydratase activity [GO:0004424];-	-	-;histidine biosynthetic process [GO:0000105];imidazoleglycerol-phosphate dehydratase activity [GO:0004424];-;-
A0A2I4DNA9	imidazoleglycerol-phosphate dehydratase-like isoform X2	108981837	LOC108981837	-;histidine biosynthetic process [GO:0000105]	-;imidazoleglycerol-phosphate dehydratase activity [GO:0004424]	-	-;histidine biosynthetic process [GO:0000105];-;imidazoleglycerol-phosphate dehydratase activity [GO:0004424];-
A0A2I4DN12	FT-interacting protein 1-like	108981746	LOC108981746	-	-	integral component of membrane [GO:0016021]	-;-;integral component of membrane [GO:0016021]
A0A2I4DLM5	BAHD acyltransferase At5g47980-like	108981381	LOC108981381	-	transferase activity, transferring acyl groups other than amino-acyl groups [GO:0016747]	-	-;transferase activity, transferring acyl groups other than amino-acyl groups [GO:0016747];-
A0A2I4DLJ0	Glyceraldehyde-3-phosphate dehydrogenase	108981337	LOC108981337	glucose metabolic process [GO:0006006];-	-;NADP binding [GO:0050661];oxidoreductase activity, acting on the aldehyde or oxo group of donors, NAD or NADP as acceptor [GO:0016620];NAD binding [GO:0051287]	-	glucose metabolic process [GO:0006006];-;-;NADP binding [GO:0050661];oxidoreductase activity, acting on the aldehyde or oxo group of donors, NAD or NADP as acceptor [GO:0016620];NAD binding [GO:0051287];-
A0A2I4DLJ0	Glyceraldehyde-3-phosphate dehydrogenase	108981337	LOC108981337	-;glucose metabolic process [GO:0006006]	-;NAD binding [GO:0051287];NADP binding [GO:0050661];oxidoreductase activity, acting on the aldehyde or oxo group of donors, NAD or NADP as acceptor [GO:0016620]	-	-;glucose metabolic process [GO:0006006];-;NAD binding [GO:0051287];NADP binding [GO:0050661];oxidoreductase activity, acting on the aldehyde or oxo group of donors, NAD or NADP as acceptor [GO:0016620];-
A0A2I4DKI1	Malate dehydrogenase	108981044	LOC108981044	malate metabolic process [GO:0006108];tricarboxylic acid cycle [GO:0006099];carbohydrate metabolic process [GO:0005975];-	-;L-malate dehydrogenase activity [GO:0030060]	-	malate metabolic process [GO:0006108];tricarboxylic acid cycle [GO:0006099];carbohydrate metabolic process [GO:0005975];-;-;L-malate dehydrogenase activity [GO:0030060];-
A0A2I4DKI1	Malate dehydrogenase	108981044	LOC108981044	-;malate metabolic process [GO:0006108];tricarboxylic acid cycle [GO:0006099];carbohydrate metabolic process [GO:0005975]	L-malate dehydrogenase activity [GO:0030060];-	-	-;malate metabolic process [GO:0006108];tricarboxylic acid cycle [GO:0006099];carbohydrate metabolic process [GO:0005975];L-malate dehydrogenase activity [GO:0030060];-;-
A0A2I4DJK4	endonuclease 4-like	108980784	LOC108980784	DNA catabolic process [GO:0006308];-	-;endonuclease activity [GO:0004519];nucleic acid binding [GO:0003676]	-	DNA catabolic process [GO:0006308];-;-;endonuclease activity [GO:0004519];nucleic acid binding [GO:0003676];-
A0A2I4DJK4	endonuclease 4-like	108980784	LOC108980784	-;DNA catabolic process [GO:0006308]	-;nucleic acid binding [GO:0003676];endonuclease activity [GO:0004519]	-	-;DNA catabolic process [GO:0006308];-;nucleic acid binding [GO:0003676];endonuclease activity [GO:0004519];-
A0A2I4DJG1	eukaryotic initiation factor 4A-15-like	108980740	LOC108980740	-	helicase activity [GO:0004386];ATP binding [GO:0005524];translation initiation factor activity [GO:0003743]	-	-;helicase activity [GO:0004386];ATP binding [GO:0005524];translation initiation factor activity [GO:0003743];-
A0A2I4DJG1	eukaryotic initiation factor 4A-15-like	108980740	LOC108980740	-	translation initiation factor activity [GO:0003743];helicase activity [GO:0004386];ATP binding [GO:0005524]	-	-;translation initiation factor activity [GO:0003743];helicase activity [GO:0004386];ATP binding [GO:0005524];-
A0A2I4DJ86	probable serine protease EDA2	108980668	LOC108980668	-	serine-type peptidase activity [GO:0008236]	-	-;serine-type peptidase activity [GO:0008236];-
A0A2I4DJ78	uncharacterized protein LOC108980651	108980651	LOC108980651	-	hydrolase activity [GO:0016787]	-	-;hydrolase activity [GO:0016787];-
A0A2I4DIK2	Histone-lysine N-methyltransferase	108980496109003288	LOC108980496	-	-;histone-lysine N-methyltransferase activity [GO:0018024]	nucleus [GO:0005634];-	-;-;histone-lysine N-methyltransferase activity [GO:0018024];nucleus [GO:0005634];-
A0A2I4DGN8	homeobox protein knotted-1-like 2	108979965	LOC108979965	regulation of transcription, DNA-templated [GO:0006355];-	sequence-specific DNA binding [GO:0043565];-	nucleus [GO:0005634];-	regulation of transcription, DNA-templated [GO:0006355];-;sequence-specific DNA binding [GO:0043565];-;nucleus [GO:0005634];-
A0A2I4DFP9	11 kDa late embryogenesis abundant protein	108979697	LOC108979697	embryo development ending in seed dormancy [GO:0009793]	-	-	embryo development ending in seed dormancy [GO:0009793];-;-
A0A2I4DFM2	Glucose-6-phosphate 1-epimerase	108979686	LOC108979686	carbohydrate metabolic process [GO:0005975];-	glucose-6-phosphate 1-epimerase activity [GO:0047938];carbohydrate binding [GO:0030246];-	-	carbohydrate metabolic process [GO:0005975];-;glucose-6-phosphate 1-epimerase activity [GO:0047938];carbohydrate binding [GO:0030246];-;-
A0A2I4DFM2	Glucose-6-phosphate 1-epimerase	108979686	LOC108979686	-;carbohydrate metabolic process [GO:0005975]	-;glucose-6-phosphate 1-epimerase activity [GO:0047938];carbohydrate binding [GO:0030246]	-	-;carbohydrate metabolic process [GO:0005975];-;glucose-6-phosphate 1-epimerase activity [GO:0047938];carbohydrate binding [GO:0030246];-
A0A2I4DFK2	Pyruvate kinase	108979677	LOC108979677	-	potassium ion binding [GO:0030955];kinase activity [GO:0016301];pyruvate kinase activity [GO:0004743];magnesium ion binding [GO:0000287]	-	-;potassium ion binding [GO:0030955];kinase activity [GO:0016301];pyruvate kinase activity [GO:0004743];magnesium ion binding [GO:0000287];-
A0A2I4DFK2	Pyruvate kinase	108979677	LOC108979677	-	pyruvate kinase activity [GO:0004743];kinase activity [GO:0016301];magnesium ion binding [GO:0000287];potassium ion binding [GO:0030955]	-	-;pyruvate kinase activity [GO:0004743];kinase activity [GO:0016301];magnesium ion binding [GO:0000287];potassium ion binding [GO:0030955];-
A0A2I4DF35	Elongation factor 1-alpha	108979523109018672	LOC108979523	-	GTP binding [GO:0005525];GTPase activity [GO:0003924];translation elongation factor activity [GO:0003746]	-	-;GTP binding [GO:0005525];GTPase activity [GO:0003924];translation elongation factor activity [GO:0003746];-
A0A2I4DF35	Elongation factor 1-alpha	108979523109018672	LOC108979523	-	translation elongation factor activity [GO:0003746];GTP binding [GO:0005525];GTPase activity [GO:0003924]	-	-;translation elongation factor activity [GO:0003746];GTP binding [GO:0005525];GTPase activity [GO:0003924];-
A0A2I4DEZ1	uncharacterized protein LOC108979483	108979483	LOC108979483	-	-	integral component of membrane [GO:0016021]	-;-;integral component of membrane [GO:0016021]
A0A2I4DE34	dihydrolipoyl dehydrogenase 2, chloroplastic-like	108979233	LOC108979233	cell redox homeostasis [GO:0045454];-	electron transfer activity [GO:0009055];oxidoreductase activity, acting on a sulfur group of donors, NAD(P) as acceptor [GO:0016668];flavin adenine dinucleotide binding [GO:0050660];-	-;cell [GO:0005623]	cell redox homeostasis [GO:0045454];-;electron transfer activity [GO:0009055];oxidoreductase activity, acting on a sulfur group of donors, NAD(P) as acceptor [GO:0016668];flavin adenine dinucleotide binding [GO:0050660];-;-;cell [GO:0005623]
A0A2I4DE34	dihydrolipoyl dehydrogenase 2, chloroplastic-like	108979233	LOC108979233	-;cell redox homeostasis [GO:0045454]	-;electron transfer activity [GO:0009055];flavin adenine dinucleotide binding [GO:0050660];oxidoreductase activity, acting on a sulfur group of donors, NAD(P) as acceptor [GO:0016668]	-;cell [GO:0005623]	-;cell redox homeostasis [GO:0045454];-;electron transfer activity [GO:0009055];flavin adenine dinucleotide binding [GO:0050660];oxidoreductase activity, acting on a sulfur group of donors, NAD(P) as acceptor [GO:0016668];-;cell [GO:0005623]
A0A2I4DDT5	enolase 1-like	108979161	LOC108979161	-;glycolytic process [GO:0006096]	phosphopyruvate hydratase activity [GO:0004634];magnesium ion binding [GO:0000287];-	phosphopyruvate hydratase complex [GO:0000015];-	-;glycolytic process [GO:0006096];phosphopyruvate hydratase activity [GO:0004634];magnesium ion binding [GO:0000287];-;phosphopyruvate hydratase complex [GO:0000015];-
A0A2I4DDT5	enolase 1-like	108979161	LOC108979161	-;glycolytic process [GO:0006096]	-;phosphopyruvate hydratase activity [GO:0004634];magnesium ion binding [GO:0000287]	-;phosphopyruvate hydratase complex [GO:0000015]	-;glycolytic process [GO:0006096];-;phosphopyruvate hydratase activity [GO:0004634];magnesium ion binding [GO:0000287];-;phosphopyruvate hydratase complex [GO:0000015]
A0A2I4DDP5	probable glutamate carboxypeptidase 2	108979117	LOC108979117	-	carboxypeptidase activity [GO:0004180]	-	-;carboxypeptidase activity [GO:0004180];-
A0A2I4DDH4	agmatine deiminase	108979066	LOC108979066	-;putrescine biosynthetic process [GO:0009446]	-;agmatine deiminase activity [GO:0047632];protein-arginine deiminase activity [GO:0004668]	-	-;putrescine biosynthetic process [GO:0009446];-;agmatine deiminase activity [GO:0047632];protein-arginine deiminase activity [GO:0004668];-
A0A2I4DDH4	agmatine deiminase	108979066	LOC108979066	-;putrescine biosynthetic process [GO:0009446]	-;protein-arginine deiminase activity [GO:0004668];agmatine deiminase activity [GO:0047632]	-	-;putrescine biosynthetic process [GO:0009446];-;protein-arginine deiminase activity [GO:0004668];agmatine deiminase activity [GO:0047632];-
A0A0D3L730	Betaine-aldehyde dehydrogenase		BADH	-	oxidoreductase activity, acting on the aldehyde or oxo group of donors, NAD or NADP as acceptor [GO:0016620]	-	-;oxidoreductase activity, acting on the aldehyde or oxo group of donors, NAD or NADP as acceptor [GO:0016620];-
A0A068L7V0	Ribulose bisphosphate carboxylase large chain		rbcL	photorespiration [GO:0009853];reductive pentose-phosphate cycle [GO:0019253];-	monooxygenase activity [GO:0004497];magnesium ion binding [GO:0000287];-;ribulose-bisphosphate carboxylase activity [GO:0016984]	-;chloroplast [GO:0009507]	photorespiration [GO:0009853];reductive pentose-phosphate cycle [GO:0019253];-;monooxygenase activity [GO:0004497];magnesium ion binding [GO:0000287];-;ribulose-bisphosphate carboxylase activity [GO:0016984];-;chloroplast [GO:0009507]
A0A068L7V0	Ribulose bisphosphate carboxylase large chain		rbcL	-;reductive pentose-phosphate cycle [GO:0019253];photorespiration [GO:0009853]	ribulose-bisphosphate carboxylase activity [GO:0016984];-;magnesium ion binding [GO:0000287];monooxygenase activity [GO:0004497]	-;chloroplast [GO:0009507]	-;reductive pentose-phosphate cycle [GO:0019253];photorespiration [GO:0009853];ribulose-bisphosphate carboxylase activity [GO:0016984];-;magnesium ion binding [GO:0000287];monooxygenase activity [GO:0004497];-;chloroplast [GO:0009507]
